# Supplementary material for: Differential gene expression in small and large rainbow trout derived from two seasonal spawning groups
Source: BMC Genomics. 2014 Jan 22;15:57. doi: 10.1186/1471-2164-15-57 (PMC3931318; doi:10.1186/1471-2164-15-57)
Supplement: Additional file 5: Table S5 — Gh-test Results for the liver at GO level 2. [file 1471-2164-15-57-S5.xlsx]

## Sheet: Sheet1
Supplementary Table 5: Gh-test Results for the liver at GO level 2
GO ID	Term	Dec-small-upreg	%	Dec-large-upreg	%	SeptXY-small-upreg	%	SeptXY-large-upreg	%
GO:0000003	reproduction	2	0.626959	0	0	9	1.09756	3	1.05634
GO:0002376	immune system process	5	1.5674	0	0	11	1.34146	5	1.76056
GO:0008152	metabolic process	48	15.047	1	20	128	15.6098	44	15.493
GO:0008283	cell proliferation	8	2.50784	0	0	22	2.68293	6	2.11268
GO:0009987	cellular process	67	21.0031	2	40	159	19.3902	52	18.3099
GO:0015976	carbon utilization	0	0	0	0	0	0	2	0.704225
GO:0016032	viral reproduction	0	0	0	0	6	0.731707	1	0.352113
GO:0016043	cellular component organization	12	3.76176	0	0	34	4.14634	12	4.22535
GO:0016265	death	7	2.19436	0	0	18	2.19512	4	1.40845
GO:0019740	nitrogen utilization	1	0.31348	0	0	0	0	0	0
GO:0022610	biological adhesion	3	0.940439	0	0	5	0.609756	4	1.40845
GO:0023052	signaling	19	5.95611	0	0	52	6.34146	17	5.98592
GO:0032501	multicellular organismal process	16	5.01567	0	0	51	6.21951	21	7.39437
GO:0032502	developmental process	14	4.38871	0	0	42	5.12195	20	7.04225
GO:0040007	growth	4	1.25392	0	0	6	0.731707	6	2.11268
GO:0040011	locomotion	4	1.25392	0	0	9	1.09756	1	0.352113
GO:0043473	pigmentation	2	0.626959	0	0	1	0.121951	0	0
GO:0044085	cellular component biogenesis	12	3.76176	0	0	20	2.43902	3	1.05634
GO:0048511	rhythmic process	1	0.31348	0	0	2	0.243902	3	1.05634
GO:0050896	response to stimulus	25	7.83699	0	0	79	9.63415	27	9.50704
GO:0051179	localization	27	8.46395	2	40	48	5.85366	15	5.28169
GO:0051704	multi-organism process	1	0.31348	0	0	15	1.82927	3	1.05634
GO:0065007	biological regulation	38	11.9122	0	0	102	12.439	35	12.3239
GO:0071554	cell wall organization or biogenesis	3	0.940439	0	0	1	0.121951	0	0
	Total	319		5		820		284
	Gh-Tests	Gh-value	initial df	Sig.
	Dec-Small-vs-Large	9.21	21	NS
	Sept-Small-vs-Large	22.41	22	NS
	Small-Dec-vs-Sept	23.89	22	NS
	Large-Dec-vs-Sept	11.46	20	NS
