# Supplementary material for: Differential gene expression in small and large rainbow trout derived from two seasonal spawning groups
Source: BMC Genomics. 2014 Jan 22;15:57. doi: 10.1186/1471-2164-15-57 (PMC3931318; doi:10.1186/1471-2164-15-57)
Supplement: Additional file 6: Table S6 — Agilent Sequences Corresponding To Each GO ID For GO Levels 2 And 3 In The Liver Of The Sept. Fish. [file 1471-2164-15-57-S6.xlsx]

## Sheet: Sheet1
Supplementary Table 6: Agilent Sequences Corresponding To Each GO ID For GO Levels 2 And 3 In The Liver Of The Sept. Fish
Up-regulated in Large Fish
Level	GO ID	Term	#Seqs	Graph Score	Sequences
2	GO:0000003	reproduction	3	0.95	A_05_P370122, A_05_P456902, A_05_P355253
2	GO:0002376	immune system process	5	2.55	A_05_P406767, A_05_P310967, A_05_P467047, A_05_P476022, A_05_P470042
2	GO:0008152	metabolic process	44	16.22	A_05_P439167, A_05_P254399, A_05_P473007, A_05_P331487, A_05_P310967, A_05_P485787, A_05_P467047, A_05_P390772, A_05_P254689, A_05_P421792, A_05_P265754, A_05_P406767, A_05_P370122, A_05_P292702, A_05_P271931, A_05_P333977, A_05_P285792, A_05_P266337, A_05_P377187, A_05_P422337, A_05_P255334, A_05_P489187, A_05_P311652, A_05_P404207, A_05_P277787, A_05_P355253, A_05_P249764, A_05_P300912, A_05_P3…
2	GO:0008283	cell proliferation	6	4.18	A_05_P355253, A_05_P343227, A_05_P272881, A_05_P265754, A_05_P421617, A_05_P483362
2	GO:0009987	cellular process	52	24.79	A_05_P343227, A_05_P406767, A_05_P439167, A_05_P320332, A_05_P370122, A_05_P311652, A_05_P483362, A_05_P421617, A_05_P254399, A_05_P473007, A_05_P331487, A_05_P310967, A_05_P485787, A_05_P467047, A_05_P390772, A_05_P254689, A_05_P421792, A_05_P265754, A_05_P292702, A_05_P271931, A_05_P333977, A_05_P422337, A_05_P489187, A_05_P404207, A_05_P277787, A_05_P285792, A_05_P355253, A_05_P416447, A_05_P2…
2	GO:0015976	carbon utilization	2	2	A_05_P473007, A_05_P390772
2	GO:0016032	viral reproduction	1	0.58	A_05_P370122
2	GO:0016043	cellular component organization	12	2.45	A_05_P343227, A_05_P421617, A_05_P416447, A_05_P272881, A_05_P439457, A_05_P413772, A_05_P255334, A_05_P341937, A_05_P421792, A_05_P437742, A_05_P370122, A_05_P311652
2	GO:0016265	death	4	0.74	A_05_P421792, A_05_P489187, A_05_P470042, A_05_P390772
2	GO:0022610	biological adhesion	4	1.68	A_05_P416447, A_05_P421617, A_05_P424367, A_05_P341612
2	GO:0023052	signaling	17	5.83	A_05_P406767, A_05_P439457, A_05_P310967, A_05_P343227, A_05_P470042, A_05_P355253, A_05_P489187, A_05_P370122, A_05_P271931, A_05_P486407, A_05_P333977, A_05_P341937, A_05_P421617, A_05_P467047, A_05_P476022, A_05_P249684, A_05_P421792
2	GO:0032501	multicellular organismal process	21	5	A_05_P424367, A_05_P355253, A_05_P310967, A_05_P421792, A_05_P249764, A_05_P370122, A_05_P311652, A_05_P439457, A_05_P292702, A_05_P439167, A_05_P470352, A_05_P271931, A_05_P437742, A_05_P421617, A_05_P382032, A_05_P255334, A_05_P390772, A_05_P331487, A_05_P470042, A_05_P272881, A_05_P432127
2	GO:0032502	developmental process	20	6.31	A_05_P424367, A_05_P355253, A_05_P421617, A_05_P310967, A_05_P421792, A_05_P390772, A_05_P416447, A_05_P249764, A_05_P272881, A_05_P370122, A_05_P311652, A_05_P439457, A_05_P331487, A_05_P406767, A_05_P292702, A_05_P437742, A_05_P255334, A_05_P470042, A_05_P271931, A_05_P432127
2	GO:0040007	growth	6	1.64	A_05_P343227, A_05_P390772, A_05_P249764, A_05_P310967, A_05_P382032, A_05_P255334
2	GO:0040011	locomotion	1	0.36	A_05_P476022
2	GO:0044085	cellular component biogenesis	3	0.51	A_05_P472317, A_05_P421792, A_05_P437742
2	GO:0048511	rhythmic process	3	1.18	A_05_P425092, A_05_P271931, A_05_P331017
2	GO:0050896	response to stimulus	27	13.52	A_05_P275069, A_05_P406767, A_05_P425092, A_05_P390772, A_05_P467047, A_05_P285792, A_05_P470042, A_05_P355253, A_05_P421792, A_05_P272881, A_05_P343227, A_05_P441202, A_05_P483362, A_05_P265754, A_05_P489187, A_05_P370122, A_05_P421617, A_05_P310967, A_05_P476022, A_05_P255334, A_05_P486407, A_05_P333977, A_05_P341937, A_05_P249684, A_05_P485307, A_05_P271931, A_05_P382032
2	GO:0051179	localization	15	2.28	A_05_P439457, A_05_P370122, A_05_P285792, A_05_P413772, A_05_P341937, A_05_P421792, A_05_P451048, A_05_P485307, A_05_P470042, A_05_P272881, A_05_P249524, A_05_P441202, A_05_P453042, A_05_P449312, A_05_P491417
2	GO:0051704	multi-organism process	3	1.28	A_05_P333977, A_05_P370122, A_05_P355253
2	GO:0065007	biological regulation	35	4.54	A_05_P343227, A_05_P406767, A_05_P331487, A_05_P310967, A_05_P485787, A_05_P370122, A_05_P292702, A_05_P271931, A_05_P333977, A_05_P355253, A_05_P272881, A_05_P421792, A_05_P311652, A_05_P483362, A_05_P265754, A_05_P439167, A_05_P470042, A_05_P489187, A_05_P439457, A_05_P486407, A_05_P413772, A_05_P470352, A_05_P437742, A_05_P341937, A_05_P421617, A_05_P467047, A_05_P476022, A_05_P249684, A_05_P3…
3	GO:0001775	cell activation	3	0.93	A_05_P310967, A_05_P421792, A_05_P470042
3	GO:0001816	cytokine production	1	0.6	A_05_P272881
3	GO:0003008	system process	5	0.97	A_05_P439457, A_05_P310967, A_05_P470352, A_05_P271931, A_05_P421617
3	GO:0006807	nitrogen compound metabolic process	31	3.69	A_05_P254399, A_05_P473007, A_05_P331487, A_05_P310967, A_05_P485787, A_05_P254689, A_05_P265754, A_05_P406767, A_05_P370122, A_05_P292702, A_05_P271931, A_05_P333977, A_05_P489187, A_05_P311652, A_05_P355253, A_05_P249764, A_05_P300912, A_05_P343227, A_05_P404207, A_05_P483362, A_05_P266337, A_05_P486407, A_05_P275069, A_05_P425092, A_05_P390772, A_05_P255334, A_05_P255869, A_05_P331017, A_05_P4…
3	GO:0006950	response to stress	11	4.16	A_05_P406767, A_05_P390772, A_05_P467047, A_05_P285792, A_05_P470042, A_05_P421792, A_05_P441202, A_05_P275069, A_05_P483362, A_05_P265754, A_05_P255334
3	GO:0006955	immune response	5	2.78	A_05_P406767, A_05_P467047, A_05_P310967, A_05_P476022, A_05_P470042
3	GO:0006996	organelle organization	6	2.12	A_05_P439457, A_05_P413772, A_05_P255334, A_05_P437742, A_05_P370122, A_05_P311652
3	GO:0007017	microtubule-based process	1	0.22	A_05_P370122
3	GO:0007049	cell cycle	7	3.3	A_05_P311652, A_05_P483362, A_05_P265754, A_05_P437742, A_05_P370122, A_05_P320332, A_05_P355253
3	GO:0007154	cell communication	5	0.97	A_05_P439457, A_05_P310967, A_05_P271931, A_05_P470042, A_05_P406767
3	GO:0007155	cell adhesion	4	2.8	A_05_P416447, A_05_P421617, A_05_P424367, A_05_P341612
3	GO:0007267	cell-cell signaling	4	1.49	A_05_P439457, A_05_P310967, A_05_P271931, A_05_P470042
3	GO:0007275	multicellular organismal development	14	4.19	A_05_P424367, A_05_P355253, A_05_P310967, A_05_P421792, A_05_P249764, A_05_P311652, A_05_P292702, A_05_P437742, A_05_P255334, A_05_P390772, A_05_P331487, A_05_P421617, A_05_P271931, A_05_P432127
3	GO:0007623	circadian rhythm	3	1.96	A_05_P425092, A_05_P271931, A_05_P331017
3	GO:0008219	cell death	4	1.24	A_05_P421792, A_05_P489187, A_05_P470042, A_05_P390772
3	GO:0009056	catabolic process	13	1.24	A_05_P439167, A_05_P254399, A_05_P265754, A_05_P422337, A_05_P300912, A_05_P370122, A_05_P343227, A_05_P404207, A_05_P266337, A_05_P473007, A_05_P390772, A_05_P486407, A_05_P470352
3	GO:0009058	biosynthetic process	23	4.22	A_05_P473007, A_05_P331487, A_05_P310967, A_05_P485787, A_05_P254689, A_05_P265754, A_05_P370122, A_05_P292702, A_05_P271931, A_05_P333977, A_05_P277787, A_05_P355253, A_05_P406767, A_05_P425092, A_05_P275069, A_05_P390772, A_05_P331017, A_05_P255334, A_05_P439167, A_05_P300912, A_05_P486407, A_05_P472317, A_05_P301527
3	GO:0009605	response to external stimulus	3	1.32	A_05_P275069, A_05_P476022, A_05_P271931
3	GO:0009607	response to biotic stimulus	1	1	A_05_P470042
3	GO:0009628	response to abiotic stimulus	3	1.09	A_05_P272881, A_05_P425092, A_05_P265754
3	GO:0009719	response to endogenous stimulus	4	1.77	A_05_P355253, A_05_P275069, A_05_P425092, A_05_P343227
3	GO:0016044	cellular membrane organization	3	1.93	A_05_P439457, A_05_P413772, A_05_P341937
3	GO:0019637	organophosphate metabolic process	1	0.36	A_05_P422337
3	GO:0019748	secondary metabolic process	1	0.36	A_05_P355253
3	GO:0019953	sexual reproduction	2	0.44	A_05_P456902, A_05_P370122
3	GO:0021700	developmental maturation	2	1.2	A_05_P439457, A_05_P470042
3	GO:0022414	reproductive process	3	1.58	A_05_P370122, A_05_P456902, A_05_P355253
3	GO:0022415	viral reproductive process	1	0.96	A_05_P370122
3	GO:0022607	cellular component assembly	2	0.49	A_05_P421792, A_05_P437742
3	GO:0022613	ribonucleoprotein complex biogenesis	1	0.6	A_05_P472317
3	GO:0030029	actin filament-based process	1	0.22	A_05_P470352
3	GO:0030030	cell projection organization	1	0.36	A_05_P437742
3	GO:0032504	multicellular organism reproduction	1	0.05	A_05_P370122
3	GO:0033002	muscle cell proliferation	1	0.22	A_05_P355253
3	GO:0033036	macromolecule localization	6	1.48	A_05_P370122, A_05_P413772, A_05_P341937, A_05_P421792, A_05_P451048, A_05_P272881
3	GO:0034330	cell junction organization	1	0.6	A_05_P421792
3	GO:0035264	multicellular organism growth	2	1.2	A_05_P310967, A_05_P382032
3	GO:0042221	response to chemical stimulus	12	9.72	A_05_P275069, A_05_P425092, A_05_P285792, A_05_P470042, A_05_P355253, A_05_P441202, A_05_P421617, A_05_P476022, A_05_P343227, A_05_P485307, A_05_P272881, A_05_P382032
3	GO:0042330	taxis	1	0.6	A_05_P476022
3	GO:0042440	pigment metabolic process	1	0.36	A_05_P275069
3	GO:0043062	extracellular structure organization	1	0.6	A_05_P421617
3	GO:0043170	macromolecule metabolic process	27	7.37	A_05_P331487, A_05_P310967, A_05_P485787, A_05_P406767, A_05_P370122, A_05_P292702, A_05_P271931, A_05_P333977, A_05_P255334, A_05_P249764, A_05_P483362, A_05_P277787, A_05_P275069, A_05_P451048, A_05_P470042, A_05_P331017, A_05_P468512, A_05_P382032, A_05_P489187, A_05_P311652, A_05_P355253, A_05_P300912, A_05_P255869, A_05_P486407, A_05_P416447, A_05_P472317, A_05_P301527
3	GO:0043933	macromolecular complex subunit organization	1	0.13	A_05_P437742
3	GO:0044237	cellular metabolic process	40	12.56	A_05_P439167, A_05_P254399, A_05_P473007, A_05_P331487, A_05_P310967, A_05_P485787, A_05_P467047, A_05_P390772, A_05_P254689, A_05_P421792, A_05_P265754, A_05_P406767, A_05_P370122, A_05_P292702, A_05_P271931, A_05_P333977, A_05_P422337, A_05_P489187, A_05_P311652, A_05_P404207, A_05_P277787, A_05_P285792, A_05_P355253, A_05_P255334, A_05_P249764, A_05_P300912, A_05_P343227, A_05_P425092, A_05_P4…
3	GO:0044238	primary metabolic process	39	11.26	A_05_P439167, A_05_P254399, A_05_P473007, A_05_P331487, A_05_P310967, A_05_P485787, A_05_P254689, A_05_P421792, A_05_P265754, A_05_P406767, A_05_P370122, A_05_P292702, A_05_P271931, A_05_P333977, A_05_P422337, A_05_P489187, A_05_P311652, A_05_P277787, A_05_P355253, A_05_P255334, A_05_P249764, A_05_P300912, A_05_P343227, A_05_P404207, A_05_P483362, A_05_P266337, A_05_P486407, A_05_P275069, A_05_P4…
3	GO:0044281	small molecule metabolic process	22	4.85	A_05_P439167, A_05_P254399, A_05_P473007, A_05_P254689, A_05_P265754, A_05_P422337, A_05_P489187, A_05_P311652, A_05_P404207, A_05_P277787, A_05_P355253, A_05_P255334, A_05_P300912, A_05_P370122, A_05_P343227, A_05_P425092, A_05_P483362, A_05_P266337, A_05_P486407, A_05_P275069, A_05_P390772, A_05_P470352
3	GO:0044419	interspecies interaction between organisms	2	1.13	A_05_P333977, A_05_P370122
3	GO:0045321	leukocyte activation	2	0.56	A_05_P310967, A_05_P470042
3	GO:0048589	developmental growth	3	0.94	A_05_P390772, A_05_P249764, A_05_P255334
3	GO:0048856	anatomical structure development	17	5.87	A_05_P424367, A_05_P355253, A_05_P421617, A_05_P310967, A_05_P421792, A_05_P390772, A_05_P416447, A_05_P249764, A_05_P272881, A_05_P370122, A_05_P292702, A_05_P437742, A_05_P255334, A_05_P331487, A_05_P470042, A_05_P271931, A_05_P432127
3	GO:0048869	cellular developmental process	10	3.58	A_05_P421617, A_05_P310967, A_05_P416447, A_05_P272881, A_05_P370122, A_05_P331487, A_05_P421792, A_05_P406767, A_05_P437742, A_05_P470042
3	GO:0048871	multicellular organismal homeostasis	1	0.6	A_05_P439167
3	GO:0050789	regulation of biological process	34	6.97	A_05_P343227, A_05_P406767, A_05_P331487, A_05_P310967, A_05_P485787, A_05_P370122, A_05_P292702, A_05_P271931, A_05_P333977, A_05_P355253, A_05_P272881, A_05_P311652, A_05_P483362, A_05_P265754, A_05_P470042, A_05_P489187, A_05_P439457, A_05_P486407, A_05_P470352, A_05_P437742, A_05_P341937, A_05_P421617, A_05_P467047, A_05_P476022, A_05_P249684, A_05_P421792, A_05_P331017, A_05_P255334, A_05_P3…
3	GO:0050817	coagulation	1	0.36	A_05_P421792
3	GO:0050878	regulation of body fluid levels	1	0.22	A_05_P421792
3	GO:0050879	multicellular organismal movement	1	0.36	A_05_P470352
3	GO:0051234	establishment of localization	14	3.25	A_05_P439457, A_05_P370122, A_05_P285792, A_05_P341937, A_05_P421792, A_05_P451048, A_05_P485307, A_05_P470042, A_05_P272881, A_05_P249524, A_05_P441202, A_05_P453042, A_05_P449312, A_05_P491417
3	GO:0051301	cell division	5	4.6	A_05_P320332, A_05_P370122, A_05_P311652, A_05_P483362, A_05_P437742
3	GO:0051641	cellular localization	7	1.15	A_05_P370122, A_05_P413772, A_05_P341937, A_05_P421792, A_05_P470042, A_05_P285792, A_05_P272881
3	GO:0051716	cellular response to stimulus	19	6.29	A_05_P406767, A_05_P285792, A_05_P343227, A_05_P483362, A_05_P265754, A_05_P470042, A_05_P355253, A_05_P489187, A_05_P370122, A_05_P275069, A_05_P486407, A_05_P333977, A_05_P341937, A_05_P421617, A_05_P467047, A_05_P476022, A_05_P249684, A_05_P421792, A_05_P425092
3	GO:0055114	oxidation-reduction process	6	5.86	A_05_P439167, A_05_P285792, A_05_P266337, A_05_P377187, A_05_P422337, A_05_P255334
3	GO:0061024	membrane organization	3	1.16	A_05_P439457, A_05_P413772, A_05_P341937
3	GO:0065008	regulation of biological quality	9	2.43	A_05_P343227, A_05_P272881, A_05_P421792, A_05_P439167, A_05_P439457, A_05_P271931, A_05_P413772, A_05_P437742, A_05_P470042
3	GO:0065009	regulation of molecular function	6	0.99	A_05_P406767, A_05_P483362, A_05_P421792, A_05_P285792, A_05_P486407, A_05_P470352
3	GO:0070271	protein complex biogenesis	1	0.22	A_05_P437742
Up-regulated in Small Fish
Level	GO ID	Term	#Seqs	Graph Score	Sequences
2	GO:0000003	reproduction	9	2.24	A_05_P448732, A_05_P429322, A_05_P265984, A_05_P462937, A_05_P374977, A_05_P268134, A_05_P308352, A_05_P388822, A_05_P390597
2	GO:0002376	immune system process	11	2.89	A_05_P364502, A_05_P383672, A_05_P322837, A_05_P312192, A_05_P305457, A_05_P249089, A_05_P394482, A_05_P320972, A_05_P254299, A_05_P409818, A_05_P366457
2	GO:0008152	metabolic process	128	46.26	A_05_P436002, A_05_P444272, A_05_P453112, A_05_P278137, A_05_P265984, A_05_P388822, A_05_P397872, A_05_P460457, A_05_P457892, A_05_P488342, A_05_P487192, A_05_P376672, A_05_P477862, A_05_P265514, A_05_P398067, A_05_P397537, A_05_P371933, A_05_P377532, A_05_P371977, A_05_P472497, A_05_P251024, A_05_P439417, A_05_P254864, A_05_P295512, A_05_P429322, A_05_P327312, A_05_P404212, A_05_P394482, A_05_P2…
2	GO:0008283	cell proliferation	22	14.86	A_05_P394482, A_05_P383672, A_05_P364502, A_05_P338287, A_05_P448732, A_05_P275989, A_05_P333172, A_05_P273169, A_05_P489857, A_05_P457457, A_05_P417412, A_05_P429307, A_05_P410142, A_05_P271659, A_05_P429322, A_05_P426507, A_05_P278137, A_05_P390597, A_05_P292537, A_05_P377532, A_05_P472497, A_05_P316672
2	GO:0009987	cellular process	159	78.55	A_05_P273169, A_05_P394482, A_05_P436002, A_05_P444272, A_05_P390597, A_05_P265169, A_05_P374977, A_05_P414547, A_05_P364502, A_05_P383672, A_05_P453112, A_05_P278137, A_05_P271659, A_05_P397537, A_05_P265984, A_05_P388822, A_05_P397872, A_05_P460457, A_05_P457892, A_05_P322837, A_05_P410142, A_05_P312192, A_05_P420202, A_05_P448672, A_05_P465152, A_05_P323012, A_05_P376672, A_05_P305457, A_05_P2…
2	GO:0016032	viral reproduction	6	5.22	A_05_P429322, A_05_P366457, A_05_P430207, A_05_P274404, A_05_P406597, A_05_P254864
2	GO:0016043	cellular component organization	34	6.58	A_05_P420202, A_05_P448672, A_05_P368117, A_05_P309537, A_05_P448732, A_05_P394482, A_05_P395152, A_05_P489857, A_05_P383672, A_05_P417412, A_05_P304607, A_05_P397537, A_05_P305457, A_05_P390597, A_05_P369302, A_05_P487912, A_05_P436152, A_05_P374977, A_05_P316697, A_05_P364502, A_05_P257189, A_05_P323012, A_05_P274404, A_05_P487192, A_05_P261819, A_05_P431317, A_05_P366457, A_05_P333172, A_05_P3…
2	GO:0016265	death	18	2.98	A_05_P383672, A_05_P271659, A_05_P397537, A_05_P338287, A_05_P430207, A_05_P406597, A_05_P254864, A_05_P322837, A_05_P406537, A_05_P375877, A_05_P254299, A_05_P278137, A_05_P409492, A_05_P409552, A_05_P327312, A_05_P443342, A_05_P445417, A_05_P390597
2	GO:0022610	biological adhesion	5	1.76	A_05_P305457, A_05_P273604, A_05_P430162, A_05_P394482, A_05_P333172
2	GO:0023052	signaling	52	14.72	A_05_P394482, A_05_P278137, A_05_P390597, A_05_P410142, A_05_P254299, A_05_P383672, A_05_P305457, A_05_P409552, A_05_P457457, A_05_P443342, A_05_P338287, A_05_P296412, A_05_P368117, A_05_P320972, A_05_P390452, A_05_P475167, A_05_P275989, A_05_P445417, A_05_P318407, A_05_P355932, A_05_P439712, A_05_P448732, A_05_P327312, A_05_P450957, A_05_P456942, A_05_P273604, A_05_P249089, A_05_P346472, A_05_P3…
2	GO:0032501	multicellular organismal process	51	19.18	A_05_P448672, A_05_P410847, A_05_P266894, A_05_P364502, A_05_P323012, A_05_P436152, A_05_P322837, A_05_P439417, A_05_P409552, A_05_P410142, A_05_P443342, A_05_P390597, A_05_P312192, A_05_P394482, A_05_P395152, A_05_P273169, A_05_P377532, A_05_P472497, A_05_P375912, A_05_P305457, A_05_P461307, A_05_P254299, A_05_P278137, A_05_P383672, A_05_P320972, A_05_P457457, A_05_P368117, A_05_P409492, A_05_P3…
2	GO:0032502	developmental process	42	22.95	A_05_P364502, A_05_P323012, A_05_P436152, A_05_P322837, A_05_P439417, A_05_P409552, A_05_P410142, A_05_P443342, A_05_P390597, A_05_P312192, A_05_P448672, A_05_P394482, A_05_P395152, A_05_P273169, A_05_P377532, A_05_P472497, A_05_P375912, A_05_P305457, A_05_P461307, A_05_P320972, A_05_P368117, A_05_P462937, A_05_P410847, A_05_P374977, A_05_P266894, A_05_P448732, A_05_P265984, A_05_P275989, A_05_P3…
2	GO:0040007	growth	6	2.88	A_05_P368117, A_05_P489857, A_05_P390597, A_05_P394482, A_05_P377532, A_05_P472497
2	GO:0040011	locomotion	9	2.16	A_05_P448672, A_05_P305457, A_05_P383672, A_05_P426507, A_05_P395152, A_05_P364502, A_05_P390597, A_05_P394482, A_05_P369302
2	GO:0043473	pigmentation	1	0.08	A_05_P418142
2	GO:0044085	cellular component biogenesis	20	3.32	A_05_P448672, A_05_P394232, A_05_P424637, A_05_P298312, A_05_P394482, A_05_P395152, A_05_P383672, A_05_P448732, A_05_P420202, A_05_P369302, A_05_P304607, A_05_P261819, A_05_P431317, A_05_P333172, A_05_P338287, A_05_P417412, A_05_P388822, A_05_P429307, A_05_P292537, A_05_P257189
2	GO:0048511	rhythmic process	2	0.82	A_05_P425317, A_05_P364502
2	GO:0050896	response to stimulus	79	31.78	A_05_P394482, A_05_P254299, A_05_P417477, A_05_P409552, A_05_P443342, A_05_P338287, A_05_P448672, A_05_P425317, A_05_P278137, A_05_P390597, A_05_P316697, A_05_P383672, A_05_P410142, A_05_P295512, A_05_P429322, A_05_P388822, A_05_P267859, A_05_P305457, A_05_P457457, A_05_P249089, A_05_P322837, A_05_P375747, A_05_P320972, A_05_P376672, A_05_P368117, A_05_P390452, A_05_P475167, A_05_P275989, A_05_P4…
2	GO:0051179	localization	48	10.3	A_05_P304607, A_05_P394482, A_05_P333172, A_05_P465152, A_05_P305457, A_05_P383672, A_05_P254299, A_05_P338287, A_05_P296412, A_05_P368117, A_05_P366457, A_05_P400162, A_05_P348947, A_05_P418632, A_05_P274404, A_05_P385962, A_05_P426507, A_05_P395152, A_05_P333832, A_05_P471987, A_05_P275989, A_05_P261264, A_05_P366227, A_05_P415607, A_05_P346472, A_05_P268134, A_05_P364502, A_05_P409492, A_05_P4…
2	GO:0051704	multi-organism process	15	7.6	A_05_P267859, A_05_P444272, A_05_P390597, A_05_P409492, A_05_P302797, A_05_P453112, A_05_P406597, A_05_P254299, A_05_P450957, A_05_P305457, A_05_P278137, A_05_P366457, A_05_P388822, A_05_P308352, A_05_P249414
2	GO:0065007	biological regulation	102	21.21	A_05_P273169, A_05_P394482, A_05_P278137, A_05_P390597, A_05_P383672, A_05_P271659, A_05_P397537, A_05_P304607, A_05_P322837, A_05_P410142, A_05_P312192, A_05_P364502, A_05_P465152, A_05_P305457, A_05_P254299, A_05_P404212, A_05_P296412, A_05_P338287, A_05_P352332, A_05_P265514, A_05_P377532, A_05_P472497, A_05_P368117, A_05_P335447, A_05_P344042, A_05_P318407, A_05_P483017, A_05_P409552, A_05_P4…
2	GO:0071554	cell wall organization or biogenesis	1	0.13	A_05_P429307
3	GO:0001775	cell activation	9	1.94	A_05_P364502, A_05_P383672, A_05_P322837, A_05_P312192, A_05_P394482, A_05_P320972, A_05_P305457, A_05_P448672, A_05_P457457
3	GO:0001816	cytokine production	2	1.38	A_05_P254299, A_05_P278137
3	GO:0003008	system process	17	2.83	A_05_P448672, A_05_P410847, A_05_P266894, A_05_P383672, A_05_P409492, A_05_P341377, A_05_P422847, A_05_P448732, A_05_P429307, A_05_P487192, A_05_P304607, A_05_P390452, A_05_P457457, A_05_P369302, A_05_P322837, A_05_P364502, A_05_P346472
3	GO:0006323	DNA packaging	1	0.36	A_05_P448672
3	GO:0006807	nitrogen compound metabolic process	78	10.67	A_05_P436002, A_05_P444272, A_05_P265984, A_05_P388822, A_05_P278137, A_05_P295512, A_05_P429322, A_05_P327312, A_05_P258059, A_05_P461307, A_05_P254299, A_05_P335447, A_05_P344042, A_05_P318407, A_05_P483017, A_05_P448672, A_05_P375877, A_05_P271659, A_05_P374977, A_05_P378927, A_05_P397537, A_05_P308352, A_05_P482647, A_05_P265514, A_05_P415112, A_05_P417477, A_05_P430207, A_05_P422847, A_05_P4…
3	GO:0006928	cellular component movement	6	1.24	A_05_P305457, A_05_P383672, A_05_P426507, A_05_P395152, A_05_P364502, A_05_P390597
3	GO:0006950	response to stress	40	15.72	A_05_P394482, A_05_P278137, A_05_P383672, A_05_P295512, A_05_P429322, A_05_P388822, A_05_P267859, A_05_P305457, A_05_P249089, A_05_P368117, A_05_P448672, A_05_P457457, A_05_P322837, A_05_P338287, A_05_P420202, A_05_P453112, A_05_P316697, A_05_P254299, A_05_P275014, A_05_P413672, A_05_P489857, A_05_P409492, A_05_P397872, A_05_P364682, A_05_P265984, A_05_P430207, A_05_P406597, A_05_P254864, A_05_P2…
3	GO:0006955	immune response	6	2.15	A_05_P383672, A_05_P305457, A_05_P249089, A_05_P320972, A_05_P322837, A_05_P254299
3	GO:0006996	organelle organization	22	5.47	A_05_P448672, A_05_P309537, A_05_P394482, A_05_P383672, A_05_P417412, A_05_P397537, A_05_P305457, A_05_P487912, A_05_P436152, A_05_P374977, A_05_P316697, A_05_P257189, A_05_P323012, A_05_P274404, A_05_P369302, A_05_P304607, A_05_P261819, A_05_P366457, A_05_P337517, A_05_P292537, A_05_P300882, A_05_P439197
3	GO:0007017	microtubule-based process	2	0.89	A_05_P323012, A_05_P257189
3	GO:0007049	cell cycle	26	13.05	A_05_P273169, A_05_P265169, A_05_P374977, A_05_P414547, A_05_P364502, A_05_P268134, A_05_P429322, A_05_P406537, A_05_P318407, A_05_P300882, A_05_P257189, A_05_P323012, A_05_P274404, A_05_P258059, A_05_P430207, A_05_P406597, A_05_P254864, A_05_P271659, A_05_P461307, A_05_P453112, A_05_P409552, A_05_P443342, A_05_P394482, A_05_P417412, A_05_P448672, A_05_P439197
3	GO:0007059	chromosome segregation	2	1.22	A_05_P448672, A_05_P274404
3	GO:0007154	cell communication	19	4.91	A_05_P394482, A_05_P278137, A_05_P338287, A_05_P296412, A_05_P368117, A_05_P258719, A_05_P456942, A_05_P448732, A_05_P322837, A_05_P429307, A_05_P291852, A_05_P409492, A_05_P304607, A_05_P390452, A_05_P457457, A_05_P383672, A_05_P375912, A_05_P254299, A_05_P275989
3	GO:0007155	cell adhesion	5	2.94	A_05_P305457, A_05_P273604, A_05_P430162, A_05_P394482, A_05_P333172
3	GO:0007267	cell-cell signaling	9	2.38	A_05_P338287, A_05_P296412, A_05_P368117, A_05_P394482, A_05_P429307, A_05_P409492, A_05_P304607, A_05_P390452, A_05_P457457
3	GO:0007275	multicellular organismal development	39	18.69	A_05_P364502, A_05_P323012, A_05_P436152, A_05_P322837, A_05_P439417, A_05_P409552, A_05_P410142, A_05_P443342, A_05_P390597, A_05_P312192, A_05_P394482, A_05_P395152, A_05_P273169, A_05_P377532, A_05_P472497, A_05_P375912, A_05_P448672, A_05_P305457, A_05_P461307, A_05_P320972, A_05_P368117, A_05_P448732, A_05_P265984, A_05_P338287, A_05_P278137, A_05_P369302, A_05_P304607, A_05_P255884, A_05_P4…
3	GO:0007568	aging	3	2.2	A_05_P322837, A_05_P338287, A_05_P368117
3	GO:0007610	behavior	4	2.1	A_05_P390597, A_05_P383672, A_05_P409492, A_05_P341377
3	GO:0007623	circadian rhythm	2	1.36	A_05_P425317, A_05_P364502
3	GO:0008219	cell death	18	4.96	A_05_P383672, A_05_P271659, A_05_P397537, A_05_P338287, A_05_P430207, A_05_P406597, A_05_P254864, A_05_P322837, A_05_P406537, A_05_P375877, A_05_P254299, A_05_P278137, A_05_P409492, A_05_P409552, A_05_P327312, A_05_P443342, A_05_P445417, A_05_P390597
3	GO:0009056	catabolic process	36	4.96	A_05_P444272, A_05_P453112, A_05_P404212, A_05_P388822, A_05_P352332, A_05_P373217, A_05_P253794, A_05_P275014, A_05_P413672, A_05_P265514, A_05_P482647, A_05_P417477, A_05_P430207, A_05_P439712, A_05_P431317, A_05_P296412, A_05_P341377, A_05_P295512, A_05_P375747, A_05_P429322, A_05_P390452, A_05_P394482, A_05_P366457, A_05_P348947, A_05_P457457, A_05_P418632, A_05_P265169, A_05_P429187, A_05_P4…
3	GO:0009058	biosynthetic process	68	16.21	A_05_P436002, A_05_P397872, A_05_P460457, A_05_P457892, A_05_P327312, A_05_P258059, A_05_P404212, A_05_P265514, A_05_P352332, A_05_P461307, A_05_P377532, A_05_P472497, A_05_P254299, A_05_P335447, A_05_P344042, A_05_P318407, A_05_P483017, A_05_P338287, A_05_P429322, A_05_P407372, A_05_P378927, A_05_P397537, A_05_P308352, A_05_P443322, A_05_P376672, A_05_P425317, A_05_P417412, A_05_P390597, A_05_P3…
3	GO:0009605	response to external stimulus	14	4.21	A_05_P383672, A_05_P278137, A_05_P390452, A_05_P338287, A_05_P364502, A_05_P322837, A_05_P394482, A_05_P369302, A_05_P390597, A_05_P254299, A_05_P249414, A_05_P404212, A_05_P457457, A_05_P346472
3	GO:0009607	response to biotic stimulus	9	2.01	A_05_P267859, A_05_P368117, A_05_P254299, A_05_P450957, A_05_P444272, A_05_P305457, A_05_P278137, A_05_P366457, A_05_P388822
3	GO:0009628	response to abiotic stimulus	10	4.16	A_05_P316697, A_05_P390452, A_05_P465152, A_05_P322837, A_05_P383672, A_05_P254299, A_05_P425317, A_05_P448732, A_05_P395152, A_05_P346472
3	GO:0009719	response to endogenous stimulus	9	2.4	A_05_P390597, A_05_P383672, A_05_P338287, A_05_P375747, A_05_P371227, A_05_P388822, A_05_P425317, A_05_P265984, A_05_P404212
3	GO:0016044	cellular membrane organization	5	1.51	A_05_P368117, A_05_P448732, A_05_P304607, A_05_P383672, A_05_P366457
3	GO:0019637	organophosphate metabolic process	5	1.94	A_05_P253794, A_05_P275014, A_05_P413672, A_05_P346472, A_05_P330447
3	GO:0019725	cellular homeostasis	5	0.94	A_05_P322837, A_05_P366457, A_05_P364682, A_05_P448732, A_05_P465152
3	GO:0019748	secondary metabolic process	5	1.34	A_05_P443322, A_05_P376672, A_05_P487192, A_05_P404212, A_05_P415112
3	GO:0019953	sexual reproduction	5	2.25	A_05_P448732, A_05_P462937, A_05_P374977, A_05_P268134, A_05_P390597
3	GO:0021700	developmental maturation	1	0.6	A_05_P364502
3	GO:0022414	reproductive process	8	2.74	A_05_P448732, A_05_P429322, A_05_P265984, A_05_P462937, A_05_P374977, A_05_P268134, A_05_P308352, A_05_P388822
3	GO:0022415	viral reproductive process	1	0.08	A_05_P429322
3	GO:0022607	cellular component assembly	16	4.06	A_05_P448672, A_05_P394482, A_05_P395152, A_05_P383672, A_05_P448732, A_05_P420202, A_05_P369302, A_05_P304607, A_05_P261819, A_05_P431317, A_05_P333172, A_05_P338287, A_05_P417412, A_05_P388822, A_05_P292537, A_05_P257189
3	GO:0022613	ribonucleoprotein complex biogenesis	5	2.52	A_05_P394232, A_05_P424637, A_05_P298312, A_05_P395152, A_05_P417412
3	GO:0030029	actin filament-based process	6	1.76	A_05_P448672, A_05_P394482, A_05_P383672, A_05_P305457, A_05_P369302, A_05_P261819
3	GO:0030030	cell projection organization	5	1.2	A_05_P394482, A_05_P369302, A_05_P304607, A_05_P390597, A_05_P431317
3	GO:0032504	multicellular organism reproduction	4	0.98	A_05_P462937, A_05_P374977, A_05_P268134, A_05_P308352
3	GO:0033002	muscle cell proliferation	2	0.79	A_05_P383672, A_05_P364502
3	GO:0033036	macromolecule localization	26	6.28	A_05_P304607, A_05_P333172, A_05_P465152, A_05_P254299, A_05_P366457, A_05_P400162, A_05_P348947, A_05_P418632, A_05_P274404, A_05_P368117, A_05_P385962, A_05_P471987, A_05_P275989, A_05_P261264, A_05_P366227, A_05_P415607, A_05_P346472, A_05_P426507, A_05_P268134, A_05_P429187, A_05_P394482, A_05_P292537, A_05_P492767, A_05_P390597, A_05_P261819, A_05_P316597
3	GO:0033058	directional locomotion	1	0.6	A_05_P448672
3	GO:0033059	cellular pigmentation	1	0.13	A_05_P418142
3	GO:0033555	multicellular organismal response to stress	1	0.36	A_05_P409492
3	GO:0034330	cell junction organization	3	1.78	A_05_P420202, A_05_P448732, A_05_P394482
3	GO:0034621	cellular macromolecular complex subunit organization	8	1.34	A_05_P395152, A_05_P448672, A_05_P369302, A_05_P304607, A_05_P261819, A_05_P417412, A_05_P383672, A_05_P257189
3	GO:0035264	multicellular organism growth	4	3.6	A_05_P390597, A_05_P394482, A_05_P377532, A_05_P472497
3	GO:0035265	organ growth	1	0.6	A_05_P368117
3	GO:0042221	response to chemical stimulus	33	21.38	A_05_P254299, A_05_P417477, A_05_P409552, A_05_P443342, A_05_P338287, A_05_P448672, A_05_P425317, A_05_P390597, A_05_P383672, A_05_P278137, A_05_P388822, A_05_P322837, A_05_P375747, A_05_P376672, A_05_P368117, A_05_P453112, A_05_P488342, A_05_P265984, A_05_P394482, A_05_P369302, A_05_P364502, A_05_P371227, A_05_P275014, A_05_P413672, A_05_P489857, A_05_P397872, A_05_P364682, A_05_P415607, A_05_P4…
3	GO:0042303	molting cycle	1	0.26	A_05_P394482
3	GO:0042330	taxis	4	1.24	A_05_P383672, A_05_P394482, A_05_P369302, A_05_P390597
3	GO:0042440	pigment metabolic process	3	1.08	A_05_P443322, A_05_P275014, A_05_P413672
3	GO:0042445	hormone metabolic process	4	2.52	A_05_P404212, A_05_P265514, A_05_P487192, A_05_P375747
3	GO:0042546	cell wall biogenesis	1	0.36	A_05_P429307
3	GO:0043062	extracellular structure organization	1	0.22	A_05_P369302
3	GO:0043170	macromolecule metabolic process	70	19.97	A_05_P436002, A_05_P444272, A_05_P453112, A_05_P278137, A_05_P295512, A_05_P429322, A_05_P394482, A_05_P258059, A_05_P352332, A_05_P461307, A_05_P254299, A_05_P335447, A_05_P344042, A_05_P318407, A_05_P483017, A_05_P409552, A_05_P457457, A_05_P443342, A_05_P418142, A_05_P293732, A_05_P300882, A_05_P448672, A_05_P292537, A_05_P404917, A_05_P430162, A_05_P338287, A_05_P417412, A_05_P390597, A_05_P3…
3	GO:0043933	macromolecular complex subunit organization	12	1.76	A_05_P395152, A_05_P394482, A_05_P448672, A_05_P369302, A_05_P304607, A_05_P261819, A_05_P333172, A_05_P338287, A_05_P417412, A_05_P388822, A_05_P383672, A_05_P257189
3	GO:0043954	cellular component maintenance	1	0.6	A_05_P487192
3	GO:0044237	cellular metabolic process	115	33.83	A_05_P436002, A_05_P444272, A_05_P453112, A_05_P278137, A_05_P265984, A_05_P388822, A_05_P397872, A_05_P460457, A_05_P457892, A_05_P376672, A_05_P295512, A_05_P429322, A_05_P327312, A_05_P404212, A_05_P394482, A_05_P258059, A_05_P296412, A_05_P352332, A_05_P265514, A_05_P461307, A_05_P254299, A_05_P335447, A_05_P344042, A_05_P318407, A_05_P483017, A_05_P373217, A_05_P448672, A_05_P375877, A_05_P2…
3	GO:0044238	primary metabolic process	113	29.3	A_05_P436002, A_05_P444272, A_05_P453112, A_05_P278137, A_05_P265984, A_05_P388822, A_05_P457892, A_05_P295512, A_05_P429322, A_05_P327312, A_05_P404212, A_05_P394482, A_05_P258059, A_05_P296412, A_05_P352332, A_05_P265514, A_05_P461307, A_05_P377532, A_05_P472497, A_05_P274404, A_05_P254299, A_05_P335447, A_05_P344042, A_05_P318407, A_05_P483017, A_05_P373217, A_05_P448672, A_05_P375877, A_05_P2…
3	GO:0044281	small molecule metabolic process	67	9.22	A_05_P265984, A_05_P388822, A_05_P278137, A_05_P397872, A_05_P460457, A_05_P457892, A_05_P327312, A_05_P296412, A_05_P352332, A_05_P377532, A_05_P472497, A_05_P448672, A_05_P375877, A_05_P271659, A_05_P429322, A_05_P374977, A_05_P338287, A_05_P397537, A_05_P308352, A_05_P482647, A_05_P265514, A_05_P415112, A_05_P417477, A_05_P444272, A_05_P430207, A_05_P378927, A_05_P422847, A_05_P425317, A_05_P4…
3	GO:0044419	interspecies interaction between organisms	6	6	A_05_P444272, A_05_P390597, A_05_P409492, A_05_P302797, A_05_P453112, A_05_P406597
3	GO:0045321	leukocyte activation	7	1.24	A_05_P364502, A_05_P383672, A_05_P322837, A_05_P312192, A_05_P394482, A_05_P320972, A_05_P305457
3	GO:0048144	fibroblast proliferation	1	0.6	A_05_P278137
3	GO:0048856	anatomical structure development	35	14.28	A_05_P364502, A_05_P323012, A_05_P436152, A_05_P322837, A_05_P439417, A_05_P409552, A_05_P410142, A_05_P443342, A_05_P390597, A_05_P312192, A_05_P448672, A_05_P394482, A_05_P395152, A_05_P377532, A_05_P472497, A_05_P375912, A_05_P461307, A_05_P305457, A_05_P320972, A_05_P368117, A_05_P448732, A_05_P265984, A_05_P397537, A_05_P338287, A_05_P278137, A_05_P369302, A_05_P304607, A_05_P255884, A_05_P4…
3	GO:0048869	cellular developmental process	28	14.53	A_05_P364502, A_05_P322837, A_05_P390597, A_05_P312192, A_05_P448672, A_05_P394482, A_05_P320972, A_05_P305457, A_05_P323012, A_05_P462937, A_05_P409552, A_05_P410847, A_05_P377532, A_05_P374977, A_05_P443342, A_05_P472497, A_05_P266894, A_05_P448732, A_05_P275989, A_05_P369302, A_05_P304607, A_05_P255884, A_05_P338287, A_05_P409818, A_05_P254299, A_05_P395152, A_05_P439417, A_05_P375747
3	GO:0048871	multicellular organismal homeostasis	1	0.6	A_05_P390597
3	GO:0050673	epithelial cell proliferation	2	0.96	A_05_P364502, A_05_P292537
3	GO:0050789	regulation of biological process	94	30.34	A_05_P273169, A_05_P394482, A_05_P278137, A_05_P390597, A_05_P383672, A_05_P271659, A_05_P397537, A_05_P304607, A_05_P322837, A_05_P410142, A_05_P312192, A_05_P364502, A_05_P465152, A_05_P305457, A_05_P254299, A_05_P296412, A_05_P352332, A_05_P377532, A_05_P472497, A_05_P368117, A_05_P335447, A_05_P344042, A_05_P318407, A_05_P483017, A_05_P338287, A_05_P409552, A_05_P457457, A_05_P443342, A_05_P4…
3	GO:0050817	coagulation	6	3.12	A_05_P448672, A_05_P457457, A_05_P394482, A_05_P416057, A_05_P323012, A_05_P333172
3	GO:0050878	regulation of body fluid levels	7	2.23	A_05_P448672, A_05_P457457, A_05_P394482, A_05_P416057, A_05_P323012, A_05_P333172, A_05_P308352
3	GO:0051234	establishment of localization	42	12.92	A_05_P304607, A_05_P394482, A_05_P465152, A_05_P338287, A_05_P296412, A_05_P368117, A_05_P254299, A_05_P366457, A_05_P400162, A_05_P348947, A_05_P418632, A_05_P274404, A_05_P385962, A_05_P333832, A_05_P471987, A_05_P305457, A_05_P275989, A_05_P261264, A_05_P366227, A_05_P415607, A_05_P426507, A_05_P268134, A_05_P409492, A_05_P429187, A_05_P429307, A_05_P364682, A_05_P397872, A_05_P460457, A_05_P2…
3	GO:0051301	cell division	10	8.56	A_05_P265169, A_05_P414547, A_05_P394482, A_05_P346472, A_05_P323012, A_05_P439197, A_05_P457457, A_05_P274404, A_05_P429322, A_05_P300882
3	GO:0051606	detection of stimulus	3	0.51	A_05_P338287, A_05_P390452, A_05_P346472
3	GO:0051641	cellular localization	25	4.24	A_05_P394482, A_05_P465152, A_05_P338287, A_05_P296412, A_05_P368117, A_05_P471987, A_05_P305457, A_05_P275989, A_05_P366457, A_05_P261264, A_05_P400162, A_05_P366227, A_05_P415607, A_05_P346472, A_05_P426507, A_05_P409492, A_05_P429187, A_05_P292537, A_05_P418142, A_05_P304607, A_05_P348947, A_05_P390597, A_05_P316597, A_05_P326487, A_05_P448672
3	GO:0051674	localization of cell	6	1.24	A_05_P305457, A_05_P383672, A_05_P426507, A_05_P395152, A_05_P364502, A_05_P390597
3	GO:0051707	response to other organism	8	3	A_05_P267859, A_05_P254299, A_05_P450957, A_05_P444272, A_05_P305457, A_05_P278137, A_05_P366457, A_05_P388822
3	GO:0051716	cellular response to stimulus	58	18	A_05_P394482, A_05_P278137, A_05_P390597, A_05_P383672, A_05_P410142, A_05_P295512, A_05_P429322, A_05_P254299, A_05_P388822, A_05_P305457, A_05_P409552, A_05_P457457, A_05_P443342, A_05_P368117, A_05_P320972, A_05_P390452, A_05_P475167, A_05_P275989, A_05_P445417, A_05_P318407, A_05_P355932, A_05_P439712, A_05_P448732, A_05_P327312, A_05_P450957, A_05_P456942, A_05_P273604, A_05_P249089, A_05_P3…
3	GO:0055114	oxidation-reduction process	25	19.1	A_05_P265984, A_05_P488342, A_05_P487192, A_05_P376672, A_05_P477862, A_05_P265514, A_05_P398067, A_05_P397537, A_05_P371933, A_05_P377532, A_05_P371977, A_05_P472497, A_05_P251024, A_05_P439417, A_05_P388822, A_05_P254864, A_05_P352332, A_05_P365597, A_05_P465152, A_05_P301727, A_05_P404212, A_05_P397872, A_05_P460457, A_05_P275014, A_05_P413672
3	GO:0061024	membrane organization	5	0.9	A_05_P368117, A_05_P448732, A_05_P304607, A_05_P383672, A_05_P366457
3	GO:0065008	regulation of biological quality	27	5.89	A_05_P404212, A_05_P265514, A_05_P338287, A_05_P296412, A_05_P368117, A_05_P364502, A_05_P390597, A_05_P448672, A_05_P457457, A_05_P487192, A_05_P489857, A_05_P322837, A_05_P366457, A_05_P364682, A_05_P448732, A_05_P429307, A_05_P394482, A_05_P304607, A_05_P465152, A_05_P409818, A_05_P261819, A_05_P416057, A_05_P323012, A_05_P333172, A_05_P308352, A_05_P292537, A_05_P375747
3	GO:0065009	regulation of molecular function	23	4.69	A_05_P278137, A_05_P364502, A_05_P296412, A_05_P338287, A_05_P465152, A_05_P254299, A_05_P409552, A_05_P457457, A_05_P443342, A_05_P394482, A_05_P300882, A_05_P448672, A_05_P439712, A_05_P431317, A_05_P254864, A_05_P271659, A_05_P430207, A_05_P406597, A_05_P429322, A_05_P322837, A_05_P333172, A_05_P445417, A_05_P366227
3	GO:0070271	protein complex biogenesis	10	1.9	A_05_P394482, A_05_P448672, A_05_P369302, A_05_P304607, A_05_P261819, A_05_P333172, A_05_P338287, A_05_P388822, A_05_P383672, A_05_P257189
3	GO:0070661	leukocyte proliferation	2	0.73	A_05_P278137, A_05_P383672
3	GO:0070882	cellular cell wall organization or biogenesis	1	0.22	A_05_P429307
3	GO:0071103	DNA conformation change	1	0.22	A_05_P448672
3	GO:0071335	hair follicle cell proliferation	1	0.6	A_05_P394482
3	GO:0071704	organic substance metabolic process	1	0.36	A_05_P265984
