# Supplementary material for: Differential gene expression in small and large rainbow trout derived from two seasonal spawning groups
Source: BMC Genomics. 2014 Jan 22;15:57. doi: 10.1186/1471-2164-15-57 (PMC3931318; doi:10.1186/1471-2164-15-57)
Supplement: Additional file 7: Table S7 — Agilent Sequences Corresponding To Each GO ID For GO Levels 2 And 3 In The Liver Of The Dec. Fish. [file 1471-2164-15-57-S7.xlsx]

## Sheet: Sheet1
Supplementary Table 7: Agilent Sequences Corresponding To Each GO ID For GO Levels 2 And 3 In The Liver Of The Dec. Fish
Up-regulated in Large Fish
Level	GO ID	Term	#Seqs	Graph Score	Sequences
2	GO:0008152	metabolic process	1	0.24	A_05_P414837
2	GO:0009987	cellular process	2	0.46	A_05_P372187, A_05_P414837
2	GO:0051179	localization	2	0.38	A_05_P372187, A_05_P414837
3	GO:0044237	cellular metabolic process	1	0.41	A_05_P414837
3	GO:0044238	primary metabolic process	1	0.07	A_05_P414837
3	GO:0044281	small molecule metabolic process	1	0.03	A_05_P414837
3	GO:0051234	establishment of localization	2	0.63	A_05_P372187, A_05_P414837
Up-regulated in Small Fish
Level	GO ID	Term	#Seqs	Graph Score	Sequences
2	GO:0000003	reproduction	2	1.79	A_05_P261324, A_05_P444687
2	GO:0002376	immune system process	5	2.57	A_05_P326252, A_05_P261324, A_05_P442772, A_05_P452257, A_05_P481757
2	GO:0008152	metabolic process	48	13.85	A_05_P448672, A_05_P267629, A_05_P326612, A_05_P392532, A_05_P417942, A_05_P424717, A_05_P301037, A_05_P379862, A_05_P355452, A_05_P466287, A_05_P289367, A_05_P368142, A_05_P400542, A_05_P304637, A_05_P266579, A_05_P459427, A_05_P385997, A_05_P369897, A_05_P388642, A_05_P330397, A_05_P429307, A_05_P274809, A_05_P294817, A_05_P252889, A_05_P261324, A_05_P375442, A_05_P432387, A_05_P481757, A_05_P2…
2	GO:0008283	cell proliferation	8	6.9	A_05_P261324, A_05_P249019, A_05_P489857, A_05_P452257, A_05_P388642, A_05_P330397, A_05_P429307, A_05_P259754
2	GO:0009987	cellular process	67	31.62	A_05_P311307, A_05_P448672, A_05_P261324, A_05_P267629, A_05_P301887, A_05_P392532, A_05_P452257, A_05_P326612, A_05_P311652, A_05_P253264, A_05_P400182, A_05_P417942, A_05_P424717, A_05_P443957, A_05_P471392, A_05_P334607, A_05_P400542, A_05_P259754, A_05_P375442, A_05_P301037, A_05_P379862, A_05_P355452, A_05_P466287, A_05_P471987, A_05_P289367, A_05_P304637, A_05_P397982, A_05_P368142, A_05_P2…
2	GO:0016043	cellular component organization	12	3.22	A_05_P400542, A_05_P397982, A_05_P261324, A_05_P448672, A_05_P301887, A_05_P375442, A_05_P471202, A_05_P249019, A_05_P489857, A_05_P311652, A_05_P471392, A_05_P285382
2	GO:0016265	death	7	2.28	A_05_P261324, A_05_P400542, A_05_P400182, A_05_P430992, A_05_P334607, A_05_P450437, A_05_P481757
2	GO:0019740	nitrogen utilization	1	0.6	A_05_P261324
2	GO:0022610	biological adhesion	3	1.18	A_05_P311307, A_05_P301887, A_05_P274739
2	GO:0023052	signaling	19	3.61	A_05_P304637, A_05_P481757, A_05_P261324, A_05_P255199, A_05_P471202, A_05_P448672, A_05_P288242, A_05_P414137, A_05_P432387, A_05_P374562, A_05_P397982, A_05_P301887, A_05_P450437, A_05_P355452, A_05_P392532, A_05_P471972, A_05_P429307, A_05_P452257, A_05_P486127
2	GO:0032501	multicellular organismal process	16	6.87	A_05_P261324, A_05_P448672, A_05_P301887, A_05_P392532, A_05_P452257, A_05_P311652, A_05_P259754, A_05_P368142, A_05_P397982, A_05_P444687, A_05_P473797, A_05_P395942, A_05_P435547, A_05_P481757, A_05_P429307, A_05_P471392
2	GO:0032502	developmental process	14	8.18	A_05_P261324, A_05_P311652, A_05_P259754, A_05_P368142, A_05_P375442, A_05_P452257, A_05_P448672, A_05_P397982, A_05_P473797, A_05_P444687, A_05_P481757, A_05_P395942, A_05_P435547, A_05_P471392
2	GO:0040007	growth	4	2.32	A_05_P249019, A_05_P489857, A_05_P452257, A_05_P259754
2	GO:0040011	locomotion	4	1.11	A_05_P397982, A_05_P452257, A_05_P261324, A_05_P448672
2	GO:0043473	pigmentation	2	1.36	A_05_P261324, A_05_P368142
2	GO:0044085	cellular component biogenesis	12	2.13	A_05_P443957, A_05_P471392, A_05_P334607, A_05_P400542, A_05_P397982, A_05_P448672, A_05_P388642, A_05_P330397, A_05_P429307, A_05_P375442, A_05_P285382, A_05_P301887
2	GO:0048511	rhythmic process	1	0.36	A_05_P261324
2	GO:0050896	response to stimulus	25	8.62	A_05_P448672, A_05_P301887, A_05_P392532, A_05_P452257, A_05_P304637, A_05_P450437, A_05_P261324, A_05_P249019, A_05_P489857, A_05_P481757, A_05_P255199, A_05_P471202, A_05_P388642, A_05_P330397, A_05_P429307, A_05_P473797, A_05_P288242, A_05_P414137, A_05_P432387, A_05_P442772, A_05_P374562, A_05_P397982, A_05_P355452, A_05_P424717, A_05_P486127
2	GO:0051179	localization	27	3.53	A_05_P311307, A_05_P471987, A_05_P267629, A_05_P261324, A_05_P285382, A_05_P255199, A_05_P397982, A_05_P452257, A_05_P400542, A_05_P330597, A_05_P304637, A_05_P471202, A_05_P448672, A_05_P301887, A_05_P481757, A_05_P269349, A_05_P471972, A_05_P429307, A_05_P432387, A_05_P473797, A_05_P471392, A_05_P249524, A_05_P453042, A_05_P449312, A_05_P491417, A_05_P480657, A_05_P488772
2	GO:0051704	multi-organism process	1	0.6	A_05_P430992
2	GO:0065007	biological regulation	38	6.77	A_05_P448672, A_05_P301887, A_05_P392532, A_05_P452257, A_05_P311652, A_05_P253264, A_05_P400182, A_05_P311307, A_05_P304637, A_05_P261324, A_05_P481757, A_05_P249019, A_05_P489857, A_05_P255199, A_05_P471202, A_05_P288242, A_05_P414137, A_05_P432387, A_05_P442772, A_05_P374562, A_05_P397982, A_05_P435547, A_05_P400542, A_05_P450437, A_05_P252889, A_05_P355452, A_05_P259754, A_05_P330597, A_05_P4…
2	GO:0071554	cell wall organization or biogenesis	3	0.39	A_05_P388642, A_05_P330397, A_05_P429307
3	GO:0001775	cell activation	6	2.57	A_05_P448672, A_05_P301887, A_05_P392532, A_05_P452257, A_05_P261324, A_05_P481757
3	GO:0003008	system process	6	1.52	A_05_P448672, A_05_P392532, A_05_P301887, A_05_P473797, A_05_P397982, A_05_P429307
3	GO:0006323	DNA packaging	1	0.36	A_05_P448672
3	GO:0006807	nitrogen compound metabolic process	31	4.01	A_05_P267629, A_05_P326612, A_05_P368142, A_05_P304637, A_05_P417942, A_05_P466287, A_05_P385997, A_05_P369897, A_05_P301037, A_05_P400542, A_05_P388642, A_05_P330397, A_05_P429307, A_05_P274809, A_05_P459427, A_05_P432387, A_05_P435547, A_05_P285382, A_05_P330597, A_05_P448672, A_05_P311307, A_05_P375442, A_05_P355452, A_05_P471392, A_05_P252889, A_05_P395942, A_05_P273294, A_05_P255199, A_05_P2…
3	GO:0006928	cellular component movement	4	1.75	A_05_P397982, A_05_P452257, A_05_P301887, A_05_P261324
3	GO:0006950	response to stress	9	3.43	A_05_P448672, A_05_P301887, A_05_P392532, A_05_P452257, A_05_P450437, A_05_P261324, A_05_P249019, A_05_P489857, A_05_P481757
3	GO:0006955	immune response	2	0.65	A_05_P442772, A_05_P481757
3	GO:0006996	organelle organization	6	2.16	A_05_P261324, A_05_P448672, A_05_P301887, A_05_P375442, A_05_P471202, A_05_P311652
3	GO:0007017	microtubule-based process	1	0.13	A_05_P471202
3	GO:0007049	cell cycle	9	4.3	A_05_P311652, A_05_P435547, A_05_P471202, A_05_P414137, A_05_P448672, A_05_P439562, A_05_P385997, A_05_P400542, A_05_P334607
3	GO:0007059	chromosome segregation	1	0.22	A_05_P448672
3	GO:0007154	cell communication	8	0.76	A_05_P255199, A_05_P355452, A_05_P261324, A_05_P392532, A_05_P481757, A_05_P471972, A_05_P429307, A_05_P486127
3	GO:0007155	cell adhesion	3	1.96	A_05_P311307, A_05_P301887, A_05_P274739
3	GO:0007267	cell-cell signaling	4	0.45	A_05_P392532, A_05_P481757, A_05_P471972, A_05_P429307
3	GO:0007275	multicellular organismal development	12	4.94	A_05_P311652, A_05_P259754, A_05_P368142, A_05_P261324, A_05_P448672, A_05_P397982, A_05_P473797, A_05_P444687, A_05_P452257, A_05_P395942, A_05_P435547, A_05_P471392
3	GO:0007610	behavior	2	0.68	A_05_P473797, A_05_P452257
3	GO:0008219	cell death	7	3.8	A_05_P261324, A_05_P400542, A_05_P400182, A_05_P430992, A_05_P334607, A_05_P450437, A_05_P481757
3	GO:0009056	catabolic process	14	1.57	A_05_P392532, A_05_P304637, A_05_P417942, A_05_P400542, A_05_P294817, A_05_P274809, A_05_P466287, A_05_P261324, A_05_P289367, A_05_P252889, A_05_P379862, A_05_P330597, A_05_P448672, A_05_P311307
3	GO:0009058	biosynthetic process	25	4.26	A_05_P267629, A_05_P326612, A_05_P417942, A_05_P368142, A_05_P266579, A_05_P466287, A_05_P388642, A_05_P330397, A_05_P429307, A_05_P274809, A_05_P252889, A_05_P424717, A_05_P435547, A_05_P471392, A_05_P265374, A_05_P443957, A_05_P334607, A_05_P355452, A_05_P395942, A_05_P273294, A_05_P375442, A_05_P255199, A_05_P248874, A_05_P261324, A_05_P399542
3	GO:0009605	response to external stimulus	2	0.41	A_05_P452257, A_05_P392532
3	GO:0009607	response to biotic stimulus	1	1	A_05_P481757
3	GO:0009628	response to abiotic stimulus	2	0.71	A_05_P450437, A_05_P261324
3	GO:0009719	response to endogenous stimulus	1	0.08	A_05_P261324
3	GO:0016044	cellular membrane organization	1	0.58	A_05_P261324
3	GO:0019637	organophosphate metabolic process	1	0.36	A_05_P392532
3	GO:0019725	cellular homeostasis	3	1.44	A_05_P253264, A_05_P400182, A_05_P261324
3	GO:0019748	secondary metabolic process	2	0.72	A_05_P424717, A_05_P252889
3	GO:0019953	sexual reproduction	1	1.31	A_05_P261324
3	GO:0021700	developmental maturation	1	0.6	A_05_P481757
3	GO:0022411	cellular component disassembly	3	0.62	A_05_P261324, A_05_P397982, A_05_P471392
3	GO:0022414	reproductive process	2	2.99	A_05_P261324, A_05_P444687
3	GO:0022607	cellular component assembly	6	1.66	A_05_P400542, A_05_P397982, A_05_P448672, A_05_P375442, A_05_P285382, A_05_P301887
3	GO:0022613	ribonucleoprotein complex biogenesis	5	2.52	A_05_P443957, A_05_P471392, A_05_P334607, A_05_P375442, A_05_P285382
3	GO:0030029	actin filament-based process	2	0.92	A_05_P448672, A_05_P301887
3	GO:0032504	multicellular organism reproduction	2	1.15	A_05_P261324, A_05_P444687
3	GO:0033036	macromolecule localization	7	1.12	A_05_P471987, A_05_P267629, A_05_P285382, A_05_P255199, A_05_P304637, A_05_P261324, A_05_P432387
3	GO:0033058	directional locomotion	1	0.6	A_05_P448672
3	GO:0034330	cell junction organization	2	0.94	A_05_P397982, A_05_P301887
3	GO:0034621	cellular macromolecular complex subunit organization	3	0.65	A_05_P471392, A_05_P375442, A_05_P285382
3	GO:0035264	multicellular organism growth	1	1	A_05_P259754
3	GO:0042221	response to chemical stimulus	11	6.33	A_05_P450437, A_05_P249019, A_05_P489857, A_05_P261324, A_05_P388642, A_05_P330397, A_05_P429307, A_05_P452257, A_05_P481757, A_05_P424717, A_05_P355452
3	GO:0042330	taxis	1	0.08	A_05_P452257
3	GO:0042546	cell wall biogenesis	3	1.08	A_05_P388642, A_05_P330397, A_05_P429307
3	GO:0043062	extracellular structure organization	1	0.72	A_05_P397982
3	GO:0043170	macromolecule metabolic process	28	6.49	A_05_P448672, A_05_P289367, A_05_P400542, A_05_P369897, A_05_P417942, A_05_P261324, A_05_P375442, A_05_P432387, A_05_P481757, A_05_P435547, A_05_P471972, A_05_P252889, A_05_P255199, A_05_P285382, A_05_P311652, A_05_P301037, A_05_P385997, A_05_P388642, A_05_P330397, A_05_P429307, A_05_P471392, A_05_P265374, A_05_P443957, A_05_P334607, A_05_P395942, A_05_P273294, A_05_P248874, A_05_P399542
3	GO:0043933	macromolecular complex subunit organization	4	0.92	A_05_P397982, A_05_P471392, A_05_P375442, A_05_P285382
3	GO:0044237	cellular metabolic process	45	13.62	A_05_P448672, A_05_P267629, A_05_P326612, A_05_P392532, A_05_P417942, A_05_P424717, A_05_P301037, A_05_P379862, A_05_P355452, A_05_P466287, A_05_P289367, A_05_P368142, A_05_P400542, A_05_P304637, A_05_P266579, A_05_P459427, A_05_P385997, A_05_P369897, A_05_P388642, A_05_P330397, A_05_P429307, A_05_P274809, A_05_P294817, A_05_P252889, A_05_P261324, A_05_P375442, A_05_P432387, A_05_P481757, A_05_P2…
3	GO:0044238	primary metabolic process	41	11.42	A_05_P448672, A_05_P267629, A_05_P326612, A_05_P392532, A_05_P417942, A_05_P424717, A_05_P355452, A_05_P466287, A_05_P301037, A_05_P289367, A_05_P368142, A_05_P400542, A_05_P304637, A_05_P266579, A_05_P385997, A_05_P369897, A_05_P388642, A_05_P330397, A_05_P429307, A_05_P274809, A_05_P459427, A_05_P252889, A_05_P261324, A_05_P375442, A_05_P432387, A_05_P481757, A_05_P435547, A_05_P471972, A_05_P2…
3	GO:0044281	small molecule metabolic process	24	4.1	A_05_P267629, A_05_P326612, A_05_P417942, A_05_P424717, A_05_P301037, A_05_P379862, A_05_P392532, A_05_P368142, A_05_P304637, A_05_P459427, A_05_P466287, A_05_P385997, A_05_P400542, A_05_P388642, A_05_P330397, A_05_P429307, A_05_P274809, A_05_P252889, A_05_P375442, A_05_P294817, A_05_P330597, A_05_P448672, A_05_P311307, A_05_P355452
3	GO:0044419	interspecies interaction between organisms	1	1	A_05_P430992
3	GO:0045321	leukocyte activation	2	0.29	A_05_P261324, A_05_P481757
3	GO:0045730	respiratory burst	1	1	A_05_P252889
3	GO:0048066	developmental pigmentation	1	0.6	A_05_P261324
3	GO:0048144	fibroblast proliferation	1	0.6	A_05_P261324
3	GO:0048771	tissue remodeling	1	0.82	A_05_P261324
3	GO:0048856	anatomical structure development	12	6.25	A_05_P261324, A_05_P397982, A_05_P368142, A_05_P448672, A_05_P259754, A_05_P473797, A_05_P444687, A_05_P452257, A_05_P481757, A_05_P395942, A_05_P435547, A_05_P471392
3	GO:0048869	cellular developmental process	8	4.81	A_05_P261324, A_05_P259754, A_05_P375442, A_05_P452257, A_05_P397982, A_05_P448672, A_05_P473797, A_05_P481757
3	GO:0048871	multicellular organismal homeostasis	1	0.36	A_05_P261324
3	GO:0050673	epithelial cell proliferation	1	1.18	A_05_P261324
3	GO:0050789	regulation of biological process	37	9.71	A_05_P448672, A_05_P311652, A_05_P253264, A_05_P400182, A_05_P311307, A_05_P304637, A_05_P261324, A_05_P392532, A_05_P481757, A_05_P249019, A_05_P489857, A_05_P452257, A_05_P255199, A_05_P471202, A_05_P288242, A_05_P414137, A_05_P432387, A_05_P442772, A_05_P374562, A_05_P397982, A_05_P301887, A_05_P435547, A_05_P400542, A_05_P450437, A_05_P252889, A_05_P355452, A_05_P259754, A_05_P330597, A_05_P4…
3	GO:0050817	coagulation	4	1.44	A_05_P448672, A_05_P301887, A_05_P392532, A_05_P452257
3	GO:0050878	regulation of body fluid levels	4	0.86	A_05_P448672, A_05_P301887, A_05_P392532, A_05_P452257
3	GO:0051234	establishment of localization	26	4.53	A_05_P311307, A_05_P471987, A_05_P267629, A_05_P261324, A_05_P285382, A_05_P255199, A_05_P400542, A_05_P330597, A_05_P304637, A_05_P471202, A_05_P448672, A_05_P301887, A_05_P452257, A_05_P481757, A_05_P269349, A_05_P471972, A_05_P429307, A_05_P432387, A_05_P473797, A_05_P471392, A_05_P249524, A_05_P453042, A_05_P449312, A_05_P491417, A_05_P480657, A_05_P488772
3	GO:0051301	cell division	2	1.2	A_05_P452257, A_05_P261324
3	GO:0051641	cellular localization	13	1.39	A_05_P471987, A_05_P267629, A_05_P261324, A_05_P285382, A_05_P255199, A_05_P400542, A_05_P330597, A_05_P471202, A_05_P448672, A_05_P301887, A_05_P452257, A_05_P481757, A_05_P471972
3	GO:0051674	localization of cell	3	0.75	A_05_P397982, A_05_P452257, A_05_P261324
3	GO:0051716	cellular response to stimulus	16	3.99	A_05_P304637, A_05_P261324, A_05_P481757, A_05_P255199, A_05_P471202, A_05_P448672, A_05_P288242, A_05_P414137, A_05_P432387, A_05_P452257, A_05_P374562, A_05_P397982, A_05_P301887, A_05_P450437, A_05_P355452, A_05_P486127
3	GO:0055114	oxidation-reduction process	5	1	A_05_P294817, A_05_P276699, A_05_P261324, A_05_P379862, A_05_P252889
3	GO:0061024	membrane organization	1	0.35	A_05_P261324
3	GO:0065008	regulation of biological quality	12	3.01	A_05_P448672, A_05_P301887, A_05_P392532, A_05_P452257, A_05_P253264, A_05_P400182, A_05_P261324, A_05_P249019, A_05_P489857, A_05_P481757, A_05_P471972, A_05_P429307
3	GO:0065009	regulation of molecular function	7	1.34	A_05_P448672, A_05_P435547, A_05_P400542, A_05_P400182, A_05_P261324, A_05_P330597, A_05_P311307
3	GO:0070271	protein complex biogenesis	1	0.6	A_05_P397982
3	GO:0070661	leukocyte proliferation	1	0.13	A_05_P261324
3	GO:0070882	cellular cell wall organization or biogenesis	3	0.65	A_05_P388642, A_05_P330397, A_05_P429307
3	GO:0071103	DNA conformation change	1	0.22	A_05_P448672
3	GO:0071704	organic substance metabolic process	1	0.36	A_05_P379862
