# Supplementary material for: Differential gene expression in small and large rainbow trout derived from two seasonal spawning groups
Source: BMC Genomics. 2014 Jan 22;15:57. doi: 10.1186/1471-2164-15-57 (PMC3931318; doi:10.1186/1471-2164-15-57)
Supplement: Additional file 8: Table S8 — Gh-test Results for the liver at GO level 3. [file 1471-2164-15-57-S8.xlsx]

## Sheet: Sheet1
Supplementary Table 8: Gh-test Results for the liver at GO level 3
GO ID	Term	Dec-small-upreg	%	Dec-large-upreg	%	SeptXY-small-upreg	%	SeptXY-large-upreg	%
GO:0030029	actin filament-based process	2	0.375235	0	0	6	0.41841	1	0.214592
GO:0007568	aging	0	0	0	0	3	0.209205	0	0
GO:0048856	anatomical structure development	16	3.00188	0	0	35	2.44073	17	3.64807
GO:0007610	behavior	2	0.375235	0	0	4	0.27894	0	0
GO:0009058	biosynthetic process	25	4.69043	0	0	68	4.74198	23	4.93562
GO:0009056	catabolic process	14	2.62664	0	0	36	2.51046	13	2.7897
GO:0001775	cell activation	6	1.1257	0	0	9	0.627615	3	0.643777
GO:0007155	cell adhesion	3	0.562852	0	0	5	0.348675	4	0.858369
GO:0007154	cell communication	8	1.50094	0	0	19	1.32497	5	1.07296
GO:0007049	cell cycle	9	1.68856	0	0	26	1.81311	7	1.50215
GO:0008219	cell death	7	1.31332	0	0	18	1.25523	4	0.858369
GO:0051301	cell division	2	0.375235	0	0	10	0.69735	5	1.07296
GO:0034330	cell junction organization	2	0.375235	0	0	3	0.209205	1	0.214592
GO:0030030	cell projection organization	0	0	0	0	5	0.348675	1	0.214592
GO:0042546	cell wall biogenesis	3	0.562852	0	0	1	0.069735	0	0
GO:0007267	cell-cell signaling	4	0.750469	0	0	9	0.627615	4	0.858369
GO:0070882	cellular cell wall organization or biogenesis	3	0.562852	0	0	1	0.069735	0	0
GO:0022607	cellular component assembly	6	1.1257	0	0	16	1.11576	2	0.429185
GO:0022411	cellular component disassembly	3	0.562852	0	0	0	0	0	0
GO:0043954	cellular component maintenance	0	0	0	0	1	0.069735	0	0
GO:0006928	cellular component movement	4	0.750469	0	0	6	0.41841	0	0
GO:0048869	cellular developmental process	11	2.06379	0	0	28	1.95258	10	2.14592
GO:0019725	cellular homeostasis	3	0.562852	0	0	5	0.348675	0	0
GO:0051641	cellular localization	13	2.43902	0	0	25	1.74338	7	1.50215
GO:0034621	cellular macromolecular complex subunit organization	3	0.562852	0	0	8	0.55788	0	0
GO:0016044	cellular membrane organization	1	0.187617	0	0	5	0.348675	3	0.643777
GO:0044237	cellular metabolic process	45	8.44278	1	20	115	8.01953	40	8.58369
GO:0033059	cellular pigmentation	0	0	0	0	1	0.069735	0	0
GO:0051716	cellular response to stimulus	16	3.00188	0	0	58	4.04463	19	4.07725
GO:0007059	chromosome segregation	1	0.187617	0	0	2	0.13947	0	0
GO:0007623	circadian rhythm	0	0	0	0	2	0.13947	3	0.643777
GO:0050817	coagulation	4	0.750469	0	0	6	0.41841	1	0.214592
GO:0001816	cytokine production	0	0	0	0	2	0.13947	1	0.214592
GO:0051606	detection of stimulus	0	0	0	0	3	0.209205	0	0
GO:0048589	developmental growth	0	0	0	0	0	0	3	0.643777
GO:0021700	developmental maturation	1	0.187617	0	0	1	0.069735	2	0.429185
GO:0048066	developmental pigmentation	1	0.187617	0	0	0	0	0	0
GO:0033058	directional locomotion	1	0.187617	0	0	1	0.069735	0	0
GO:0071103	DNA conformation change	1	0.187617	0	0	1	0.069735	0	0
GO:0006323	DNA packaging	1	0.187617	0	0	1	0.069735	0	0
GO:0050673	epithelial cell proliferation	1	0.187617	0	0	2	0.13947	0	0
GO:0051234	establishment of localization	26	4.87805	2	40	42	2.92887	14	3.00429
GO:0043062	extracellular structure organization	1	0.187617	0	0	1	0.069735	1	0.214592
GO:0048144	fibroblast proliferation	1	0.187617	0	0	1	0.069735	0	0
GO:0071335	hair follicle cell proliferation	0	0	0	0	1	0.069735	0	0
GO:0042445	hormone metabolic process	0	0	0	0	4	0.27894	0	0
GO:0006955	immune response	2	0.375235	0	0	6	0.41841	5	1.07296
GO:0044419	interspecies interaction between organisms	1	0.187617	0	0	6	0.41841	2	0.429185
GO:0045321	leukocyte activation	2	0.375235	0	0	7	0.488145	2	0.429185
GO:0070661	leukocyte proliferation	1	0.187617	0	0	2	0.13947	0	0
GO:0051674	localization of cell	3	0.562852	0	0	6	0.41841	0	0
GO:0043933	macromolecular complex subunit organization	4	0.750469	0	0	12	0.83682	1	0.214592
GO:0033036	macromolecule localization	7	1.31332	0	0	26	1.81311	6	1.28755
GO:0043170	macromolecule metabolic process	28	5.25328	0	0	70	4.88145	27	5.79399
GO:0061024	membrane organization	1	0.187617	0	0	5	0.348675	3	0.643777
GO:0007017	microtubule-based process	1	0.187617	0	0	2	0.13947	1	0.214592
GO:0042303	molting cycle	0	0	0	0	1	0.069735	0	0
GO:0035264	multicellular organism growth	1	0.187617	0	0	4	0.27894	2	0.429185
GO:0032504	multicellular organism reproduction	2	0.375235	0	0	4	0.27894	1	0.214592
GO:0007275	multicellular organismal development	12	2.25141	0	0	39	2.71967	14	3.00429
GO:0048871	multicellular organismal homeostasis	1	0.187617	0	0	1	0.069735	1	0.214592
GO:0050879	multicellular organismal movement	0	0	0	0	0	0	1	0.214592
GO:0033555	multicellular organismal response to stress	0	0	0	0	1	0.069735	0	0
GO:0033002	muscle cell proliferation	0	0	0	0	2	0.13947	1	0.214592
GO:0006807	nitrogen compound metabolic process	31	5.81614	0	0	78	5.43933	31	6.65236
GO:0035265	organ growth	0	0	0	0	1	0.069735	0	0
GO:0006996	organelle organization	6	1.1257	0	0	22	1.53417	6	1.28755
GO:0071704	organic substance metabolic process	1	0.187617	0	0	1	0.069735	0	0
GO:0019637	organophosphate metabolic process	1	0.187617	0	0	5	0.348675	1	0.214592
GO:0055114	oxidation-reduction process	5	0.938086	0	0	25	1.74338	6	1.28755
GO:0042440	pigment metabolic process	0	0	0	0	3	0.209205	1	0.214592
GO:0044238	primary metabolic process	41	7.69231	1	20	113	7.88006	39	8.3691
GO:0070271	protein complex biogenesis	1	0.187617	0	0	10	0.69735	1	0.214592
GO:0050789	regulation of biological process	37	6.94184	0	0	94	6.55509	34	7.29614
GO:0065008	regulation of biological quality	12	2.25141	0	0	27	1.88285	9	1.93133
GO:0050878	regulation of body fluid levels	4	0.750469	0	0	7	0.488145	1	0.214592
GO:0065009	regulation of molecular function	7	1.31332	0	0	23	1.60391	6	1.28755
GO:0022414	reproductive process	2	0.375235	0	0	8	0.55788	3	0.643777
GO:0045730	respiratory burst	1	0.187617	0	0	0	0	0	0
GO:0009628	response to abiotic stimulus	2	0.375235	0	0	10	0.69735	3	0.643777
GO:0009607	response to biotic stimulus	1	0.187617	0	0	9	0.627615	1	0.214592
GO:0042221	response to chemical stimulus	11	2.06379	0	0	33	2.30126	12	2.57511
GO:0009719	response to endogenous stimulus	1	0.187617	0	0	9	0.627615	4	0.858369
GO:0009605	response to external stimulus	2	0.375235	0	0	14	0.97629	3	0.643777
GO:0051707	response to other organism	0	0	0	0	8	0.55788	0	0
GO:0006950	response to stress	9	1.68856	0	0	40	2.7894	11	2.36052
GO:0022613	ribonucleoprotein complex biogenesis	5	0.938086	0	0	5	0.348675	1	0.214592
GO:0019748	secondary metabolic process	2	0.375235	0	0	5	0.348675	1	0.214592
GO:0019953	sexual reproduction	2	0.375235	0	0	5	0.348675	2	0.429185
GO:0044281	small molecule metabolic process	24	4.50281	1	20	67	4.67225	22	4.72103
GO:0003008	system process	6	1.1257	0	0	17	1.1855	5	1.07296
GO:0042330	taxis	2	0.375235	0	0	4	0.27894	1	0.214592
GO:0048771	tissue remodeling	1	0.187617	0	0	0	0	0	0
GO:0022415	viral reproductive process	0	0	0	0	1	0.069735	1	0.214592
	Total	533		5		1434		466
	Gh-Tests	Gh-value	initial df	Sig.
	Dec-Small-vs-Large	14.84	76	NS
	Sept-Small-vs-Large	80.18	89	NS
	Small-Dec-vs-Sept	84.28	92	NS
	Large-Dec-vs-Sept	16.36	65	NS
	Large-Dec-vs-Sept	16.36	64	NS
