# Supplementary material for: Differential gene expression in small and large rainbow trout derived from two seasonal spawning groups
Source: BMC Genomics. 2014 Jan 22;15:57. doi: 10.1186/1471-2164-15-57 (PMC3931318; doi:10.1186/1471-2164-15-57)
Supplement: Additional file 13: Table S13 — Gh-test Results for white muscle at GO level 2. [file 1471-2164-15-57-S13.xlsx]

## Sheet: Sheet1
Supplementary Table 13: Gh-test Results for white muscle at GO level 2
GO ID	Term	Dec-small-upreg	%	Dec-large-upreg	%	SeptXY-small-upreg	%	SeptXY-large-upreg	%
GO:0065007	biological regulation	211	14.0667	81	12.8776	110	14.2857	31	13.0802
GO:0008283	cell proliferation	39	2.6	10	1.58983	17	2.20779	1	0.421941
GO:0016043	cellular component organization	112	7.46667	40	6.3593	59	7.66234	17	7.173
GO:0009987	cellular process	257	17.1333	109	17.3291	135	17.5325	34	14.346
GO:0016265	death	45	3	15	2.38474	29	3.76623	6	2.53165
GO:0032502	developmental process	109	7.26667	46	7.3132	52	6.75325	16	6.75105
GO:0040007	growth	24	1.6	3	0.476948	11	1.42857	3	1.26582
GO:0051179	localization	87	5.8	46	7.3132	41	5.32468	28	11.8143
GO:0008152	metabolic process	244	16.2667	116	18.442	120	15.5844	39	16.4557
GO:0032501	multicellular organismal process	101	6.73333	44	6.99523	51	6.62338	16	6.75105
GO:0051704	multi-organism process	1	0.0666667	0	0	3	0.38961	0	0
GO:0000003	reproduction	26	1.73333	7	1.11288	12	1.55844	1	0.421941
GO:0050896	response to stimulus	127	8.46667	68	10.8108	64	8.31169	31	13.0802
GO:0023052	signaling	101	6.73333	40	6.3593	54	7.01299	13	5.48523
GO:0016032	viral reproduction	16	1.06667	4	0.63593	12	1.55844	1	0.421941
	Total	1500		629		770		237
	Gh-Tests	Gh-value	initial df	Sig.		Sig. Categories-step1		Sig. Categories-step2		Sig. Categories-step3
	Dec-Small-vs-Large	17.595	14	NS
	Sept-Small-vs-Large	27.374	14	P < 0.025		multi-organism process		cell proliferation		localization
	Small-Dec-vs-Sept	5.907	14	NS
	Large-Dec-vs-Sept	11.264	14	NS
