# Supplementary material for: Differential gene expression in small and large rainbow trout derived from two seasonal spawning groups
Source: BMC Genomics. 2014 Jan 22;15:57. doi: 10.1186/1471-2164-15-57 (PMC3931318; doi:10.1186/1471-2164-15-57)
Supplement: Additional file 14: Table S14 — Agilent Sequences Corresponding To Each GO ID For GO Levels 2 And 3 In The White Muscle Of The Sept. Fish. [file 1471-2164-15-57-S14.xlsx]

## Sheet: Sheet1
Supplementary Table 14: Agilent Sequences Corresponding To Each GO ID For GO Levels 2 And 3 In The White Muscle Of The Sept. Fish
Up-regulated in Large Fish
Level	GO ID	Term	#Seqs	Graph Score	Sequences
2	GO:0000003	reproduction	1	1	A_05_P471392
2	GO:0008152	metabolic process	39	45.89	A_05_P275734, A_05_P377337, A_05_P471392, A_05_P254734, A_05_P276614, A_05_P266444, A_05_P292107, A_05_P249389, A_05_P255119, A_05_P253514, A_05_P332632, A_05_P333067, A_05_P364912, A_05_P365217, A_05_P365482, A_05_P390772, A_05_P473402, A_05_P478412, A_05_P469692, A_05_P486052, A_05_P249134, A_05_P249199, A_05_P251889, A_05_P265959, A_05_P365477, A_05_P433922, A_05_P445252, A_05_P457602, A_05_P4…
2	GO:0008283	cell proliferation	1	1	A_05_P266444
2	GO:0009987	cellular process	34	17.77	A_05_P377337, A_05_P471392, A_05_P253514, A_05_P263834, A_05_P365477, A_05_P390772, A_05_P478412, A_05_P485237, A_05_P252304, A_05_P263889, A_05_P413737, A_05_P276614, A_05_P249334, A_05_P249684, A_05_P324407, A_05_P332052, A_05_P332632, A_05_P333067, A_05_P364912, A_05_P364872, A_05_P450362, A_05_P464657, A_05_P480537, A_05_P266444, A_05_P292107, A_05_P254734, A_05_P457567, A_05_P365482, A_05_P2…
2	GO:0016032	viral reproduction	1	1	A_05_P471392
2	GO:0016043	cellular component organization	17	14.37	A_05_P252304, A_05_P263889, A_05_P413737, A_05_P263834, A_05_P276614, A_05_P332052, A_05_P364912, A_05_P364872, A_05_P427757, A_05_P450362, A_05_P457567, A_05_P464657, A_05_P471392, A_05_P478412, A_05_P480537, A_05_P486737, A_05_P254734
2	GO:0016265	death	6	3.6	A_05_P253514, A_05_P263834, A_05_P365477, A_05_P390772, A_05_P478412, A_05_P485237
2	GO:0023052	signaling	13	7.8	A_05_P276614, A_05_P249334, A_05_P249684, A_05_P263834, A_05_P324407, A_05_P332052, A_05_P332632, A_05_P333067, A_05_P364912, A_05_P364872, A_05_P450362, A_05_P464657, A_05_P480537
2	GO:0032501	multicellular organismal process	16	9.96	A_05_P250149, A_05_P254734, A_05_P254724, A_05_P253514, A_05_P263889, A_05_P263834, A_05_P275734, A_05_P268474, A_05_P333067, A_05_P390772, A_05_P413737, A_05_P433247, A_05_P457567, A_05_P471392, A_05_P478412, A_05_P482637
2	GO:0032502	developmental process	16	14.52	A_05_P250149, A_05_P254734, A_05_P254724, A_05_P253514, A_05_P263889, A_05_P263834, A_05_P275734, A_05_P268474, A_05_P333067, A_05_P390772, A_05_P413737, A_05_P433247, A_05_P457567, A_05_P471392, A_05_P478412, A_05_P482637
2	GO:0040007	growth	3	3	A_05_P253514, A_05_P390772, A_05_P482637
2	GO:0050896	response to stimulus	31	34.92	A_05_P478412, A_05_P249199, A_05_P249134, A_05_P253514, A_05_P263889, A_05_P263834, A_05_P265959, A_05_P275734, A_05_P332052, A_05_P364912, A_05_P364872, A_05_P368112, A_05_P390772, A_05_P413737, A_05_P433922, A_05_P445252, A_05_P450362, A_05_P457602, A_05_P464657, A_05_P480537, A_05_P482637, A_05_P490817, A_05_P485237, A_05_P266444, A_05_P332632, A_05_P365217, A_05_P433247, A_05_P249334, A_05_P2…
2	GO:0051179	localization	28	10.3	A_05_P249389, A_05_P251959, A_05_P249524, A_05_P254734, A_05_P263874, A_05_P263889, A_05_P265959, A_05_P275734, A_05_P276614, A_05_P332632, A_05_P364872, A_05_P365482, A_05_P365862, A_05_P368112, A_05_P413737, A_05_P420737, A_05_P427757, A_05_P450362, A_05_P453042, A_05_P454457, A_05_P449312, A_05_P464657, A_05_P455512, A_05_P471392, A_05_P480537, A_05_P486612, A_05_P486737, A_05_P491417
2	GO:0065007	biological regulation	31	15.84	A_05_P249334, A_05_P249684, A_05_P263834, A_05_P324407, A_05_P332052, A_05_P332632, A_05_P333067, A_05_P364912, A_05_P364872, A_05_P450362, A_05_P464657, A_05_P480537, A_05_P276614, A_05_P365482, A_05_P249134, A_05_P254734, A_05_P255119, A_05_P265959, A_05_P266444, A_05_P275734, A_05_P268474, A_05_P364887, A_05_P365477, A_05_P433922, A_05_P445252, A_05_P457602, A_05_P471392, A_05_P478412, A_05_P4…
3	GO:0006807	nitrogen compound metabolic process	7	2.42	A_05_P266444, A_05_P292107, A_05_P253514, A_05_P276614, A_05_P390772, A_05_P471392, A_05_P486737
3	GO:0006950	response to stress	25	25	A_05_P249134, A_05_P253514, A_05_P263889, A_05_P263834, A_05_P265959, A_05_P266444, A_05_P275734, A_05_P332052, A_05_P332632, A_05_P364912, A_05_P365217, A_05_P364872, A_05_P390772, A_05_P413737, A_05_P433922, A_05_P433247, A_05_P445252, A_05_P450362, A_05_P457602, A_05_P464657, A_05_P478412, A_05_P480537, A_05_P482637, A_05_P490817, A_05_P485237
3	GO:0006996	organelle organization	5	3.8	A_05_P252304, A_05_P263889, A_05_P413737, A_05_P254734, A_05_P457567
3	GO:0007049	cell cycle	1	1	A_05_P266444
3	GO:0007154	cell communication	2	1.6	A_05_P276614, A_05_P478412
3	GO:0007267	cell-cell signaling	1	1	A_05_P276614
3	GO:0007275	multicellular organismal development	16	16.6	A_05_P250149, A_05_P254734, A_05_P254724, A_05_P253514, A_05_P263889, A_05_P263834, A_05_P275734, A_05_P268474, A_05_P333067, A_05_P390772, A_05_P413737, A_05_P433247, A_05_P457567, A_05_P471392, A_05_P478412, A_05_P482637
3	GO:0008219	cell death	6	6	A_05_P253514, A_05_P263834, A_05_P365477, A_05_P390772, A_05_P478412, A_05_P485237
3	GO:0009056	catabolic process	16	16	A_05_P249134, A_05_P251889, A_05_P252304, A_05_P253514, A_05_P266444, A_05_P276614, A_05_P364912, A_05_P365477, A_05_P390772, A_05_P445252, A_05_P457602, A_05_P473402, A_05_P475232, A_05_P469692, A_05_P482212, A_05_P482637
3	GO:0009058	biosynthetic process	11	9.43	A_05_P377337, A_05_P471392, A_05_P249389, A_05_P254734, A_05_P253514, A_05_P266444, A_05_P276614, A_05_P390772, A_05_P473402, A_05_P469692, A_05_P482637
3	GO:0009605	response to external stimulus	22	22	A_05_P249134, A_05_P253514, A_05_P263889, A_05_P263834, A_05_P265959, A_05_P275734, A_05_P332052, A_05_P364912, A_05_P364872, A_05_P368112, A_05_P390772, A_05_P413737, A_05_P433922, A_05_P445252, A_05_P450362, A_05_P457602, A_05_P464657, A_05_P478412, A_05_P480537, A_05_P482637, A_05_P490817, A_05_P485237
3	GO:0009607	response to biotic stimulus	1	1	A_05_P249199
3	GO:0009628	response to abiotic stimulus	2	2	A_05_P263889, A_05_P413737
3	GO:0009719	response to endogenous stimulus	1	1	A_05_P478412
3	GO:0019725	cellular homeostasis	3	3	A_05_P276614, A_05_P364912, A_05_P365482
3	GO:0019748	secondary metabolic process	2	2	A_05_P254734, A_05_P276614
3	GO:0033036	macromolecule localization	1	0.22	A_05_P427757
3	GO:0043170	macromolecule metabolic process	17	9.24	A_05_P377337, A_05_P471392, A_05_P266444, A_05_P292107, A_05_P249134, A_05_P249199, A_05_P251889, A_05_P265959, A_05_P364912, A_05_P365477, A_05_P433922, A_05_P445252, A_05_P457602, A_05_P475232, A_05_P482212, A_05_P490817, A_05_P485237
3	GO:0044237	cellular metabolic process	12	7.05	A_05_P377337, A_05_P471392, A_05_P266444, A_05_P292107, A_05_P253514, A_05_P276614, A_05_P390772, A_05_P486737, A_05_P473402, A_05_P469692, A_05_P482637, A_05_P486612
3	GO:0044238	primary metabolic process	32	21.66	A_05_P275734, A_05_P377337, A_05_P471392, A_05_P266444, A_05_P292107, A_05_P249134, A_05_P249199, A_05_P251889, A_05_P265959, A_05_P364912, A_05_P365477, A_05_P433922, A_05_P445252, A_05_P457602, A_05_P475232, A_05_P482212, A_05_P490817, A_05_P485237, A_05_P253514, A_05_P276614, A_05_P390772, A_05_P486737, A_05_P249389, A_05_P254734, A_05_P255119, A_05_P473402, A_05_P486052, A_05_P249709, A_05_P2…
3	GO:0048856	anatomical structure development	8	4.8	A_05_P253514, A_05_P263889, A_05_P263834, A_05_P275734, A_05_P390772, A_05_P413737, A_05_P457567, A_05_P482637
3	GO:0048869	cellular developmental process	4	2.4	A_05_P254724, A_05_P263889, A_05_P263834, A_05_P413737
3	GO:0050789	regulation of biological process	30	25.32	A_05_P249334, A_05_P249684, A_05_P263834, A_05_P324407, A_05_P332052, A_05_P332632, A_05_P333067, A_05_P364912, A_05_P364872, A_05_P450362, A_05_P464657, A_05_P480537, A_05_P249134, A_05_P254734, A_05_P255119, A_05_P265959, A_05_P266444, A_05_P275734, A_05_P268474, A_05_P276614, A_05_P364887, A_05_P365477, A_05_P433922, A_05_P445252, A_05_P457602, A_05_P471392, A_05_P478412, A_05_P486052, A_05_P4…
3	GO:0051234	establishment of localization	28	17.16	A_05_P249389, A_05_P251959, A_05_P249524, A_05_P254734, A_05_P263874, A_05_P263889, A_05_P265959, A_05_P275734, A_05_P276614, A_05_P332632, A_05_P364872, A_05_P365482, A_05_P365862, A_05_P368112, A_05_P413737, A_05_P420737, A_05_P427757, A_05_P450362, A_05_P453042, A_05_P454457, A_05_P449312, A_05_P464657, A_05_P455512, A_05_P471392, A_05_P480537, A_05_P486612, A_05_P486737, A_05_P491417
3	GO:0051716	cellular response to stimulus	12	7.2	A_05_P249334, A_05_P249684, A_05_P263834, A_05_P324407, A_05_P332052, A_05_P332632, A_05_P333067, A_05_P364912, A_05_P364872, A_05_P450362, A_05_P464657, A_05_P480537
3	GO:0065008	regulation of biological quality	3	1.08	A_05_P276614, A_05_P364912, A_05_P365482
Up-regulated in Small Fish
Level	GO ID	Term	#Seqs	Graph Score	Sequences
2	GO:0000003	reproduction	12	12	A_05_P251364, A_05_P253324, A_05_P326907, A_05_P362287, A_05_P368509, A_05_P396722, A_05_P414182, A_05_P418202, A_05_P423802, A_05_P437233, A_05_P440812, A_05_P440907
2	GO:0008152	metabolic process	120	119.77	A_05_P302012, A_05_P303962, A_05_P251364, A_05_P265014, A_05_P265274, A_05_P276644, A_05_P303322, A_05_P362287, A_05_P364432, A_05_P407602, A_05_P413257, A_05_P420767, A_05_P422947, A_05_P434467, A_05_P439237, A_05_P440812, A_05_P440907, A_05_P443957, A_05_P450567, A_05_P270029, A_05_P293207, A_05_P300817, A_05_P304402, A_05_P345082, A_05_P346932, A_05_P377098, A_05_P378897, A_05_P388452, A_05_P4…
2	GO:0008283	cell proliferation	17	17	A_05_P253324, A_05_P300817, A_05_P304402, A_05_P305372, A_05_P346397, A_05_P367577, A_05_P368509, A_05_P395257, A_05_P407602, A_05_P408677, A_05_P409472, A_05_P413907, A_05_P414182, A_05_P416647, A_05_P458607, A_05_P478862, A_05_P482917
2	GO:0009987	cellular process	135	101.99	A_05_P251364, A_05_P265014, A_05_P265274, A_05_P276644, A_05_P303322, A_05_P362287, A_05_P364432, A_05_P407602, A_05_P413257, A_05_P420767, A_05_P422947, A_05_P434467, A_05_P439237, A_05_P440812, A_05_P440907, A_05_P443957, A_05_P450567, A_05_P252159, A_05_P253324, A_05_P260534, A_05_P276549, A_05_P305372, A_05_P370762, A_05_P378897, A_05_P383357, A_05_P395257, A_05_P406557, A_05_P409612, A_05_P4…
2	GO:0016032	viral reproduction	12	12	A_05_P251364, A_05_P252159, A_05_P362287, A_05_P406557, A_05_P409612, A_05_P418202, A_05_P418397, A_05_P423802, A_05_P436627, A_05_P440812, A_05_P440907, A_05_P488577
2	GO:0016043	cellular component organization	59	49.7	A_05_P303962, A_05_P368509, A_05_P385862, A_05_P410762, A_05_P446092, A_05_P449267, A_05_P453422, A_05_P464747, A_05_P472392, A_05_P479602, A_05_P482984, A_05_P344462, A_05_P411652, A_05_P304402, A_05_P407587, A_05_P414182, A_05_P434467, A_05_P455812, A_05_P478862, A_05_P251364, A_05_P257684, A_05_P260534, A_05_P270029, A_05_P300817, A_05_P301072, A_05_P301357, A_05_P322687, A_05_P324627, A_05_P3…
2	GO:0016265	death	29	17.4	A_05_P252159, A_05_P253324, A_05_P260534, A_05_P276549, A_05_P305372, A_05_P370762, A_05_P378897, A_05_P383357, A_05_P395257, A_05_P406557, A_05_P407602, A_05_P409612, A_05_P414182, A_05_P416647, A_05_P417057, A_05_P418397, A_05_P419277, A_05_P430992, A_05_P434467, A_05_P436627, A_05_P437777, A_05_P440812, A_05_P449267, A_05_P455812, A_05_P458607, A_05_P463477, A_05_P481482, A_05_P486287, A_05_P4…
2	GO:0023052	signaling	54	37.2	A_05_P302012, A_05_P302932, A_05_P304402, A_05_P308537, A_05_P322687, A_05_P368509, A_05_P375352, A_05_P377098, A_05_P392532, A_05_P407602, A_05_P413907, A_05_P455732, A_05_P467772, A_05_P476167, A_05_P249114, A_05_P252159, A_05_P253324, A_05_P253389, A_05_P260534, A_05_P262499, A_05_P270029, A_05_P276549, A_05_P300817, A_05_P303962, A_05_P305372, A_05_P309402, A_05_P325657, A_05_P332747, A_05_P3…
2	GO:0032501	multicellular organismal process	51	33.96	A_05_P251364, A_05_P253324, A_05_P300817, A_05_P308367, A_05_P322687, A_05_P326907, A_05_P332977, A_05_P344462, A_05_P346397, A_05_P368497, A_05_P368509, A_05_P370762, A_05_P375352, A_05_P377098, A_05_P384167, A_05_P395257, A_05_P407587, A_05_P407602, A_05_P410502, A_05_P411652, A_05_P413907, A_05_P414182, A_05_P416647, A_05_P421097, A_05_P423802, A_05_P434467, A_05_P436627, A_05_P437233, A_05_P4…
2	GO:0032502	developmental process	52	55.56	A_05_P251364, A_05_P253324, A_05_P300817, A_05_P308367, A_05_P322687, A_05_P326907, A_05_P332977, A_05_P344462, A_05_P346397, A_05_P368497, A_05_P368509, A_05_P370762, A_05_P375352, A_05_P377098, A_05_P384167, A_05_P395257, A_05_P407587, A_05_P407602, A_05_P410502, A_05_P411652, A_05_P413907, A_05_P414182, A_05_P416647, A_05_P421097, A_05_P423802, A_05_P434467, A_05_P436627, A_05_P437233, A_05_P4…
2	GO:0040007	growth	11	8.6	A_05_P270029, A_05_P326907, A_05_P367577, A_05_P437233, A_05_P478272, A_05_P304402, A_05_P407587, A_05_P414182, A_05_P434467, A_05_P455812, A_05_P478862
2	GO:0050896	response to stimulus	64	70.68	A_05_P249114, A_05_P253324, A_05_P262499, A_05_P270029, A_05_P276549, A_05_P358812, A_05_P383357, A_05_P395257, A_05_P414182, A_05_P467616, A_05_P489127, A_05_P300817, A_05_P309402, A_05_P368509, A_05_P407602, A_05_P411652, A_05_P416647, A_05_P367577, A_05_P407587, A_05_P422557, A_05_P478862, A_05_P486287, A_05_P308537, A_05_P377098, A_05_P392532, A_05_P410762, A_05_P436627, A_05_P450567, A_05_P4…
2	GO:0051179	localization	41	15.91	A_05_P251854, A_05_P302012, A_05_P302932, A_05_P304402, A_05_P377098, A_05_P409472, A_05_P411937, A_05_P420122, A_05_P270029, A_05_P272599, A_05_P276549, A_05_P308382, A_05_P308537, A_05_P336442, A_05_P347667, A_05_P368509, A_05_P368732, A_05_P372287, A_05_P377262, A_05_P391272, A_05_P418142, A_05_P418397, A_05_P419817, A_05_P421022, A_05_P423802, A_05_P434467, A_05_P449267, A_05_P450082, A_05_P4…
2	GO:0051704	multi-organism process	3	1.08	A_05_P270029, A_05_P362287, A_05_P423802
2	GO:0065007	biological regulation	110	70.04	A_05_P249114, A_05_P252159, A_05_P253324, A_05_P253389, A_05_P260534, A_05_P262499, A_05_P270029, A_05_P276549, A_05_P300817, A_05_P302012, A_05_P302932, A_05_P303962, A_05_P304402, A_05_P305372, A_05_P308537, A_05_P309402, A_05_P325657, A_05_P332747, A_05_P332977, A_05_P362287, A_05_P367577, A_05_P368509, A_05_P377098, A_05_P378897, A_05_P383357, A_05_P385862, A_05_P391272, A_05_P395257, A_05_P4…
3	GO:0006807	nitrogen compound metabolic process	49	16.55	A_05_P253324, A_05_P351672, A_05_P385862, A_05_P408677, A_05_P411652, A_05_P414182, A_05_P418202, A_05_P418397, A_05_P453112, A_05_P474392, A_05_P491457, A_05_P252159, A_05_P257684, A_05_P308367, A_05_P324627, A_05_P347667, A_05_P347722, A_05_P368687, A_05_P375922, A_05_P388452, A_05_P391272, A_05_P406557, A_05_P407602, A_05_P409472, A_05_P409612, A_05_P413257, A_05_P418827, A_05_P421097, A_05_P4…
3	GO:0006950	response to stress	38	38	A_05_P252159, A_05_P253324, A_05_P253389, A_05_P270029, A_05_P276549, A_05_P304402, A_05_P308382, A_05_P308537, A_05_P309402, A_05_P344462, A_05_P367577, A_05_P377098, A_05_P383357, A_05_P385862, A_05_P392532, A_05_P393052, A_05_P395257, A_05_P406557, A_05_P407602, A_05_P409612, A_05_P410762, A_05_P414182, A_05_P416647, A_05_P417057, A_05_P418202, A_05_P418397, A_05_P436627, A_05_P450567, A_05_P4…
3	GO:0006996	organelle organization	21	17.8	A_05_P303962, A_05_P368509, A_05_P385862, A_05_P410762, A_05_P446092, A_05_P449267, A_05_P453422, A_05_P464747, A_05_P472392, A_05_P479602, A_05_P482984, A_05_P344462, A_05_P411652, A_05_P253324, A_05_P372287, A_05_P377642, A_05_P410612, A_05_P414182, A_05_P449717, A_05_P455812, A_05_P474392
3	GO:0007049	cell cycle	22	22	A_05_P252159, A_05_P268239, A_05_P304402, A_05_P324627, A_05_P368509, A_05_P375922, A_05_P377098, A_05_P383357, A_05_P385862, A_05_P395257, A_05_P406557, A_05_P408677, A_05_P409612, A_05_P413907, A_05_P418397, A_05_P434467, A_05_P436627, A_05_P453112, A_05_P453422, A_05_P472392, A_05_P474392, A_05_P488577
3	GO:0007154	cell communication	18	15.4	A_05_P302012, A_05_P302932, A_05_P304402, A_05_P308537, A_05_P322687, A_05_P368509, A_05_P375352, A_05_P377098, A_05_P392532, A_05_P407602, A_05_P413907, A_05_P455732, A_05_P467772, A_05_P476167, A_05_P368497, A_05_P450522, A_05_P453127, A_05_P472647
3	GO:0007267	cell-cell signaling	14	14	A_05_P302012, A_05_P302932, A_05_P304402, A_05_P308537, A_05_P322687, A_05_P368509, A_05_P375352, A_05_P377098, A_05_P392532, A_05_P407602, A_05_P413907, A_05_P455732, A_05_P467772, A_05_P476167
3	GO:0007275	multicellular organismal development	50	55.6	A_05_P251364, A_05_P253324, A_05_P300817, A_05_P308367, A_05_P322687, A_05_P326907, A_05_P332977, A_05_P344462, A_05_P346397, A_05_P368497, A_05_P368509, A_05_P370762, A_05_P375352, A_05_P377098, A_05_P384167, A_05_P395257, A_05_P407587, A_05_P407602, A_05_P410502, A_05_P411652, A_05_P413907, A_05_P414182, A_05_P416647, A_05_P421097, A_05_P423802, A_05_P434467, A_05_P436627, A_05_P437233, A_05_P4…
3	GO:0007610	behavior	7	7	A_05_P253324, A_05_P300817, A_05_P309402, A_05_P368509, A_05_P407602, A_05_P411652, A_05_P416647
3	GO:0008037	cell recognition	1	1	A_05_P270029
3	GO:0008219	cell death	29	29	A_05_P252159, A_05_P253324, A_05_P260534, A_05_P276549, A_05_P305372, A_05_P370762, A_05_P378897, A_05_P383357, A_05_P395257, A_05_P406557, A_05_P407602, A_05_P409612, A_05_P414182, A_05_P416647, A_05_P417057, A_05_P418397, A_05_P419277, A_05_P430992, A_05_P434467, A_05_P436627, A_05_P437777, A_05_P440812, A_05_P449267, A_05_P455812, A_05_P458607, A_05_P463477, A_05_P481482, A_05_P486287, A_05_P4…
3	GO:0009056	catabolic process	45	45	A_05_P252159, A_05_P253324, A_05_P272599, A_05_P276549, A_05_P301357, A_05_P308382, A_05_P324627, A_05_P336442, A_05_P358812, A_05_P368509, A_05_P377098, A_05_P378807, A_05_P389557, A_05_P391272, A_05_P392532, A_05_P406557, A_05_P407587, A_05_P408677, A_05_P409472, A_05_P409612, A_05_P410972, A_05_P411652, A_05_P418397, A_05_P418827, A_05_P419277, A_05_P420187, A_05_P422947, A_05_P434467, A_05_P4…
3	GO:0009058	biosynthetic process	47	33.67	A_05_P251364, A_05_P265014, A_05_P265274, A_05_P276644, A_05_P303322, A_05_P362287, A_05_P364432, A_05_P407602, A_05_P413257, A_05_P420767, A_05_P422947, A_05_P434467, A_05_P439237, A_05_P440812, A_05_P440907, A_05_P443957, A_05_P450567, A_05_P253389, A_05_P272599, A_05_P276549, A_05_P293207, A_05_P302012, A_05_P326907, A_05_P344462, A_05_P351672, A_05_P358812, A_05_P368509, A_05_P375197, A_05_P3…
3	GO:0009605	response to external stimulus	21	21	A_05_P253324, A_05_P270029, A_05_P276549, A_05_P300817, A_05_P308537, A_05_P377098, A_05_P383357, A_05_P392532, A_05_P395257, A_05_P407602, A_05_P410762, A_05_P411652, A_05_P416647, A_05_P436627, A_05_P450567, A_05_P457147, A_05_P464747, A_05_P467616, A_05_P478272, A_05_P486287, A_05_P489127
3	GO:0009607	response to biotic stimulus	9	9	A_05_P253324, A_05_P270029, A_05_P276549, A_05_P367577, A_05_P407587, A_05_P407602, A_05_P422557, A_05_P478862, A_05_P486287
3	GO:0009628	response to abiotic stimulus	3	3	A_05_P383357, A_05_P395257, A_05_P417057
3	GO:0009719	response to endogenous stimulus	11	11	A_05_P249114, A_05_P253324, A_05_P262499, A_05_P270029, A_05_P276549, A_05_P358812, A_05_P383357, A_05_P395257, A_05_P414182, A_05_P467616, A_05_P489127
3	GO:0019725	cellular homeostasis	13	13	A_05_P276549, A_05_P302012, A_05_P304402, A_05_P368497, A_05_P375352, A_05_P377098, A_05_P413907, A_05_P430953, A_05_P450522, A_05_P453127, A_05_P467772, A_05_P472647, A_05_P476167
3	GO:0019748	secondary metabolic process	2	2	A_05_P418827, A_05_P467772
3	GO:0033036	macromolecule localization	14	3.02	A_05_P270029, A_05_P276549, A_05_P346397, A_05_P351672, A_05_P372287, A_05_P377098, A_05_P391272, A_05_P395257, A_05_P411892, A_05_P440812, A_05_P472392, A_05_P475987, A_05_P478862, A_05_P489444
3	GO:0043170	macromolecule metabolic process	68	35.4	A_05_P251364, A_05_P265014, A_05_P265274, A_05_P276644, A_05_P303322, A_05_P362287, A_05_P364432, A_05_P407602, A_05_P413257, A_05_P420767, A_05_P422947, A_05_P434467, A_05_P439237, A_05_P440812, A_05_P440907, A_05_P443957, A_05_P450567, A_05_P270029, A_05_P293207, A_05_P300817, A_05_P304402, A_05_P345082, A_05_P346932, A_05_P377098, A_05_P378897, A_05_P388452, A_05_P408157, A_05_P408677, A_05_P4…
3	GO:0044237	cellular metabolic process	84	32.77	A_05_P251364, A_05_P265014, A_05_P265274, A_05_P276644, A_05_P303322, A_05_P362287, A_05_P364432, A_05_P407602, A_05_P413257, A_05_P420767, A_05_P422947, A_05_P434467, A_05_P439237, A_05_P440812, A_05_P440907, A_05_P443957, A_05_P450567, A_05_P270029, A_05_P293207, A_05_P300817, A_05_P304402, A_05_P345082, A_05_P346932, A_05_P377098, A_05_P378897, A_05_P388452, A_05_P408157, A_05_P408677, A_05_P4…
3	GO:0044238	primary metabolic process	106	69.2	A_05_P302012, A_05_P303962, A_05_P251364, A_05_P265014, A_05_P265274, A_05_P276644, A_05_P303322, A_05_P362287, A_05_P364432, A_05_P407602, A_05_P413257, A_05_P420767, A_05_P422947, A_05_P434467, A_05_P439237, A_05_P440812, A_05_P440907, A_05_P443957, A_05_P450567, A_05_P270029, A_05_P293207, A_05_P300817, A_05_P304402, A_05_P345082, A_05_P346932, A_05_P377098, A_05_P378897, A_05_P388452, A_05_P4…
3	GO:0044419	interspecies interaction between organisms	3	1.8	A_05_P270029, A_05_P362287, A_05_P423802
3	GO:0048856	anatomical structure development	25	15	A_05_P300817, A_05_P322687, A_05_P326907, A_05_P332977, A_05_P344462, A_05_P346397, A_05_P368509, A_05_P370762, A_05_P383357, A_05_P407602, A_05_P411652, A_05_P413907, A_05_P414182, A_05_P434467, A_05_P437233, A_05_P439237, A_05_P441152, A_05_P446092, A_05_P449267, A_05_P464747, A_05_P472392, A_05_P478272, A_05_P479602, A_05_P479972, A_05_P481482
3	GO:0048869	cellular developmental process	26	15.6	A_05_P253324, A_05_P270029, A_05_P300817, A_05_P332977, A_05_P344462, A_05_P346397, A_05_P368509, A_05_P370762, A_05_P377098, A_05_P384167, A_05_P395257, A_05_P396722, A_05_P413907, A_05_P423802, A_05_P437592, A_05_P440812, A_05_P441127, A_05_P441152, A_05_P446092, A_05_P449267, A_05_P450522, A_05_P464747, A_05_P472392, A_05_P479602, A_05_P479972, A_05_P481482
3	GO:0050789	regulation of biological process	105	111.28	A_05_P249114, A_05_P252159, A_05_P253324, A_05_P253389, A_05_P260534, A_05_P262499, A_05_P270029, A_05_P276549, A_05_P300817, A_05_P302012, A_05_P302932, A_05_P303962, A_05_P304402, A_05_P305372, A_05_P308537, A_05_P309402, A_05_P325657, A_05_P332747, A_05_P332977, A_05_P362287, A_05_P367577, A_05_P368509, A_05_P377098, A_05_P378897, A_05_P383357, A_05_P385862, A_05_P391272, A_05_P395257, A_05_P4…
3	GO:0051234	establishment of localization	41	26.52	A_05_P251854, A_05_P302012, A_05_P302932, A_05_P304402, A_05_P377098, A_05_P409472, A_05_P411937, A_05_P420122, A_05_P270029, A_05_P272599, A_05_P276549, A_05_P308382, A_05_P308537, A_05_P336442, A_05_P347667, A_05_P368509, A_05_P368732, A_05_P372287, A_05_P377262, A_05_P391272, A_05_P418142, A_05_P418397, A_05_P419817, A_05_P421022, A_05_P423802, A_05_P434467, A_05_P449267, A_05_P450082, A_05_P4…
3	GO:0051716	cellular response to stimulus	48	28.8	A_05_P249114, A_05_P252159, A_05_P253324, A_05_P253389, A_05_P260534, A_05_P262499, A_05_P270029, A_05_P276549, A_05_P300817, A_05_P302012, A_05_P302932, A_05_P303962, A_05_P304402, A_05_P305372, A_05_P308537, A_05_P309402, A_05_P325657, A_05_P332747, A_05_P332977, A_05_P362287, A_05_P367577, A_05_P368509, A_05_P377098, A_05_P378897, A_05_P383357, A_05_P385862, A_05_P391272, A_05_P395257, A_05_P4…
3	GO:0065008	regulation of biological quality	18	5.46	A_05_P304402, A_05_P407587, A_05_P414182, A_05_P434467, A_05_P455812, A_05_P478862, A_05_P276549, A_05_P302012, A_05_P368497, A_05_P375352, A_05_P377098, A_05_P413907, A_05_P430953, A_05_P450522, A_05_P453127, A_05_P467772, A_05_P472647, A_05_P476167
