# Supplementary material for: Differential gene expression in small and large rainbow trout derived from two seasonal spawning groups
Source: BMC Genomics. 2014 Jan 22;15:57. doi: 10.1186/1471-2164-15-57 (PMC3931318; doi:10.1186/1471-2164-15-57)
Supplement: Additional file 15: Table S15 — Agilent Sequences Corresponding To Each GO ID For GO Levels 2 And 3 In The White Muscle Of The Dec. Fish. [file 1471-2164-15-57-S15.xlsx]

## Sheet: Sheet1
Supplementary Table 15: Agilent Sequences Corresponding To Each GO ID For GO Levels 2 And 3 In The White Muscle Of The Dec. Fish
Up -regulated in Large Fish
Level	GO ID	Term	#Seqs	Graph Score	Sequences
2	GO:0000003	reproduction	7	7	A_05_P249309, A_05_P250994, A_05_P269379, A_05_P366007, A_05_P415552, A_05_P431037, A_05_P474467
2	GO:0008152	metabolic process	116	136.92	A_05_P249309, A_05_P250994, A_05_P362822, A_05_P366007, A_05_P388122, A_05_P410832, A_05_P411962, A_05_P449262, A_05_P454907, A_05_P414427, A_05_P420422, A_05_P259469, A_05_P261369, A_05_P269379, A_05_P273004, A_05_P273554, A_05_P287152, A_05_P345882, A_05_P369097, A_05_P370467, A_05_P381297, A_05_P383437, A_05_P409552, A_05_P414317, A_05_P414617, A_05_P415552, A_05_P419047, A_05_P420912, A_05_P4…
2	GO:0008283	cell proliferation	10	10	A_05_P253919, A_05_P285012, A_05_P287152, A_05_P364437, A_05_P369097, A_05_P383437, A_05_P411697, A_05_P414317, A_05_P415552, A_05_P419047
2	GO:0009987	cellular process	109	62.26	A_05_P249309, A_05_P250994, A_05_P362822, A_05_P366007, A_05_P388122, A_05_P410832, A_05_P411962, A_05_P449262, A_05_P454907, A_05_P271234, A_05_P285012, A_05_P287152, A_05_P345882, A_05_P364387, A_05_P364437, A_05_P407317, A_05_P409552, A_05_P415552, A_05_P435862, A_05_P453857, A_05_P457747, A_05_P473022, A_05_P478412, A_05_P486262, A_05_P248884, A_05_P250804, A_05_P251164, A_05_P258819, A_05_P4…
2	GO:0016032	viral reproduction	4	4	A_05_P249309, A_05_P250994, A_05_P304537, A_05_P366007
2	GO:0016043	cellular component organization	40	32.69	A_05_P248884, A_05_P250804, A_05_P251164, A_05_P258819, A_05_P345882, A_05_P411697, A_05_P420912, A_05_P423987, A_05_P436397, A_05_P440912, A_05_P454752, A_05_P471632, A_05_P415552, A_05_P249309, A_05_P250994, A_05_P263177, A_05_P276614, A_05_P285012, A_05_P335067, A_05_P366007, A_05_P369052, A_05_P370467, A_05_P375827, A_05_P377682, A_05_P381297, A_05_P410832, A_05_P413407, A_05_P418347, A_05_P4…
2	GO:0016265	death	15	9	A_05_P271234, A_05_P285012, A_05_P287152, A_05_P345882, A_05_P364387, A_05_P364437, A_05_P407317, A_05_P409552, A_05_P415552, A_05_P435862, A_05_P453857, A_05_P457747, A_05_P473022, A_05_P478412, A_05_P486262
2	GO:0023052	signaling	40	24.6	A_05_P276614, A_05_P408317, A_05_P249334, A_05_P251164, A_05_P251544, A_05_P251864, A_05_P253919, A_05_P254039, A_05_P269379, A_05_P271234, A_05_P285012, A_05_P287152, A_05_P333597, A_05_P335067, A_05_P364437, A_05_P366287, A_05_P369097, A_05_P407317, A_05_P409552, A_05_P411697, A_05_P413407, A_05_P413782, A_05_P413937, A_05_P414317, A_05_P416477, A_05_P419047, A_05_P419712, A_05_P424192, A_05_P4…
2	GO:0032501	multicellular organismal process	44	29.28	A_05_P248884, A_05_P249309, A_05_P249954, A_05_P250149, A_05_P250994, A_05_P261369, A_05_P263177, A_05_P266894, A_05_P269379, A_05_P285012, A_05_P287152, A_05_P335067, A_05_P336802, A_05_P364437, A_05_P366007, A_05_P366287, A_05_P368647, A_05_P369097, A_05_P370467, A_05_P377682, A_05_P383437, A_05_P390667, A_05_P404592, A_05_P409312, A_05_P410832, A_05_P410847, A_05_P411697, A_05_P413407, A_05_P4…
2	GO:0032502	developmental process	46	47.64	A_05_P248884, A_05_P249309, A_05_P249954, A_05_P250149, A_05_P250994, A_05_P261369, A_05_P263177, A_05_P266894, A_05_P269379, A_05_P285012, A_05_P287152, A_05_P335067, A_05_P336802, A_05_P364437, A_05_P366007, A_05_P366287, A_05_P368647, A_05_P369097, A_05_P370467, A_05_P377682, A_05_P383437, A_05_P390667, A_05_P404592, A_05_P409312, A_05_P410832, A_05_P410847, A_05_P411697, A_05_P413407, A_05_P4…
2	GO:0040007	growth	3	2.6	A_05_P285012, A_05_P414317, A_05_P415552
2	GO:0050896	response to stimulus	68	70.44	A_05_P285012, A_05_P364437, A_05_P377682, A_05_P415552, A_05_P419472, A_05_P430717, A_05_P434562, A_05_P436752, A_05_P454752, A_05_P473177, A_05_P474467, A_05_P478412, A_05_P263974, A_05_P327062, A_05_P333597, A_05_P414617, A_05_P251434, A_05_P364387, A_05_P369682, A_05_P412813, A_05_P424497, A_05_P475047, A_05_P251164, A_05_P269379, A_05_P287152, A_05_P301692, A_05_P335067, A_05_P369097, A_05_P4…
2	GO:0051179	localization	46	16.78	A_05_P253124, A_05_P255974, A_05_P307532, A_05_P377417, A_05_P389977, A_05_P390667, A_05_P413453, A_05_P434332, A_05_P249654, A_05_P251164, A_05_P263177, A_05_P263974, A_05_P276614, A_05_P285012, A_05_P287152, A_05_P304537, A_05_P366322, A_05_P369052, A_05_P369097, A_05_P370467, A_05_P375827, A_05_P408317, A_05_P411697, A_05_P413937, A_05_P417282, A_05_P419047, A_05_P419712, A_05_P424192, A_05_P4…
2	GO:0065007	biological regulation	81	47.2	A_05_P414427, A_05_P420422, A_05_P249334, A_05_P251164, A_05_P251544, A_05_P251864, A_05_P253919, A_05_P254039, A_05_P269379, A_05_P271234, A_05_P285012, A_05_P287152, A_05_P333597, A_05_P335067, A_05_P364437, A_05_P366287, A_05_P369097, A_05_P407317, A_05_P408317, A_05_P409552, A_05_P411697, A_05_P413407, A_05_P413782, A_05_P413937, A_05_P414317, A_05_P416477, A_05_P419047, A_05_P419712, A_05_P4…
3	GO:0006807	nitrogen compound metabolic process	29	9.19	A_05_P271234, A_05_P340112, A_05_P369097, A_05_P417282, A_05_P419047, A_05_P420422, A_05_P473022, A_05_P251164, A_05_P265444, A_05_P269379, A_05_P276614, A_05_P277217, A_05_P362822, A_05_P375827, A_05_P381297, A_05_P390667, A_05_P413453, A_05_P413822, A_05_P414317, A_05_P415112, A_05_P419472, A_05_P419712, A_05_P424262, A_05_P436962, A_05_P441157, A_05_P447952, A_05_P449262, A_05_P454907, A_05_P4…
3	GO:0006950	response to stress	36	36	A_05_P249734, A_05_P251164, A_05_P253919, A_05_P255974, A_05_P269379, A_05_P271234, A_05_P285012, A_05_P287152, A_05_P301692, A_05_P333597, A_05_P335067, A_05_P364387, A_05_P364437, A_05_P368647, A_05_P369097, A_05_P369682, A_05_P389542, A_05_P407712, A_05_P409047, A_05_P409552, A_05_P411697, A_05_P413407, A_05_P415552, A_05_P415832, A_05_P419047, A_05_P429832, A_05_P430717, A_05_P434562, A_05_P4…
3	GO:0006996	organelle organization	19	15.2	A_05_P248884, A_05_P250804, A_05_P251164, A_05_P258819, A_05_P345882, A_05_P411697, A_05_P420912, A_05_P423987, A_05_P436397, A_05_P440912, A_05_P454752, A_05_P471632, A_05_P287152, A_05_P304537, A_05_P370467, A_05_P375827, A_05_P414427, A_05_P415832, A_05_P420422
3	GO:0007049	cell cycle	7	7	A_05_P287152, A_05_P304537, A_05_P364437, A_05_P369052, A_05_P409552, A_05_P420912, A_05_P473022
3	GO:0007154	cell communication	5	4.2	A_05_P276614, A_05_P408317, A_05_P415832, A_05_P430717, A_05_P478412
3	GO:0007267	cell-cell signaling	2	2	A_05_P276614, A_05_P408317
3	GO:0007275	multicellular organismal development	44	47.8	A_05_P248884, A_05_P249309, A_05_P249954, A_05_P250149, A_05_P250994, A_05_P261369, A_05_P263177, A_05_P266894, A_05_P269379, A_05_P285012, A_05_P287152, A_05_P335067, A_05_P336802, A_05_P364437, A_05_P366007, A_05_P366287, A_05_P368647, A_05_P369097, A_05_P370467, A_05_P377682, A_05_P383437, A_05_P390667, A_05_P404592, A_05_P409312, A_05_P410832, A_05_P410847, A_05_P411697, A_05_P413407, A_05_P4…
3	GO:0007610	behavior	6	6	A_05_P263974, A_05_P285012, A_05_P327062, A_05_P333597, A_05_P414617, A_05_P474467
3	GO:0008037	cell recognition	1	1	A_05_P420912
3	GO:0008219	cell death	15	15	A_05_P271234, A_05_P285012, A_05_P287152, A_05_P345882, A_05_P364387, A_05_P364437, A_05_P407317, A_05_P409552, A_05_P415552, A_05_P435862, A_05_P453857, A_05_P457747, A_05_P473022, A_05_P478412, A_05_P486262
3	GO:0009056	catabolic process	47	47	A_05_P249954, A_05_P251164, A_05_P251434, A_05_P253919, A_05_P261369, A_05_P269379, A_05_P273004, A_05_P276614, A_05_P277217, A_05_P327062, A_05_P333597, A_05_P345882, A_05_P362822, A_05_P364387, A_05_P364557, A_05_P367057, A_05_P369097, A_05_P375827, A_05_P381297, A_05_P391302, A_05_P409312, A_05_P411167, A_05_P413822, A_05_P414317, A_05_P414617, A_05_P415832, A_05_P418547, A_05_P419047, A_05_P4…
3	GO:0009058	biosynthetic process	40	32.94	A_05_P249309, A_05_P250994, A_05_P362822, A_05_P366007, A_05_P388122, A_05_P410832, A_05_P411962, A_05_P449262, A_05_P454907, A_05_P248839, A_05_P249654, A_05_P251164, A_05_P253124, A_05_P259469, A_05_P263974, A_05_P265444, A_05_P266579, A_05_P269379, A_05_P276614, A_05_P335067, A_05_P366322, A_05_P370467, A_05_P390667, A_05_P411167, A_05_P413453, A_05_P414317, A_05_P417282, A_05_P419472, A_05_P4…
3	GO:0009605	response to external stimulus	22	22	A_05_P251164, A_05_P269379, A_05_P285012, A_05_P287152, A_05_P301692, A_05_P327062, A_05_P333597, A_05_P335067, A_05_P364437, A_05_P369097, A_05_P407002, A_05_P411697, A_05_P413407, A_05_P415832, A_05_P419047, A_05_P429832, A_05_P430717, A_05_P434562, A_05_P440912, A_05_P450362, A_05_P473177, A_05_P478412
3	GO:0009607	response to biotic stimulus	8	8	A_05_P251434, A_05_P285012, A_05_P364387, A_05_P369682, A_05_P412813, A_05_P424497, A_05_P473177, A_05_P475047
3	GO:0009628	response to abiotic stimulus	10	10	A_05_P285012, A_05_P364437, A_05_P407002, A_05_P411697, A_05_P430717, A_05_P433032, A_05_P457747, A_05_P465152, A_05_P473177, A_05_P474467
3	GO:0009719	response to endogenous stimulus	12	12	A_05_P285012, A_05_P364437, A_05_P377682, A_05_P415552, A_05_P419472, A_05_P430717, A_05_P434562, A_05_P436752, A_05_P454752, A_05_P473177, A_05_P474467, A_05_P478412
3	GO:0019725	cellular homeostasis	9	9	A_05_P276614, A_05_P307532, A_05_P369097, A_05_P377417, A_05_P383437, A_05_P419047, A_05_P434332, A_05_P457412, A_05_P465152
3	GO:0019748	secondary metabolic process	7	7	A_05_P276614, A_05_P277217, A_05_P414317, A_05_P415112, A_05_P419472, A_05_P426482, A_05_P431137
3	GO:0033036	macromolecule localization	18	3.89	A_05_P251164, A_05_P272174, A_05_P364437, A_05_P366322, A_05_P369097, A_05_P370467, A_05_P389977, A_05_P407317, A_05_P412842, A_05_P413937, A_05_P416477, A_05_P419047, A_05_P419712, A_05_P424192, A_05_P427757, A_05_P430717, A_05_P437412, A_05_P465152
3	GO:0043170	macromolecule metabolic process	51	30.07	A_05_P249309, A_05_P250994, A_05_P362822, A_05_P366007, A_05_P388122, A_05_P410832, A_05_P411962, A_05_P449262, A_05_P454907, A_05_P414427, A_05_P420422, A_05_P259469, A_05_P261369, A_05_P269379, A_05_P273004, A_05_P273554, A_05_P287152, A_05_P345882, A_05_P369097, A_05_P370467, A_05_P381297, A_05_P383437, A_05_P409552, A_05_P414317, A_05_P414617, A_05_P415552, A_05_P419047, A_05_P420912, A_05_P4…
3	GO:0044237	cellular metabolic process	60	23.9	A_05_P249309, A_05_P250994, A_05_P362822, A_05_P366007, A_05_P388122, A_05_P410832, A_05_P411962, A_05_P449262, A_05_P454907, A_05_P259469, A_05_P261369, A_05_P269379, A_05_P273004, A_05_P273554, A_05_P287152, A_05_P345882, A_05_P369097, A_05_P370467, A_05_P381297, A_05_P383437, A_05_P409552, A_05_P414317, A_05_P414617, A_05_P415552, A_05_P419047, A_05_P420422, A_05_P420912, A_05_P429832, A_05_P4…
3	GO:0044238	primary metabolic process	85	57.02	A_05_P249309, A_05_P250994, A_05_P362822, A_05_P366007, A_05_P388122, A_05_P410832, A_05_P411962, A_05_P449262, A_05_P454907, A_05_P259469, A_05_P261369, A_05_P269379, A_05_P273004, A_05_P273554, A_05_P287152, A_05_P345882, A_05_P369097, A_05_P370467, A_05_P381297, A_05_P383437, A_05_P409552, A_05_P414317, A_05_P414617, A_05_P415552, A_05_P419047, A_05_P420422, A_05_P420912, A_05_P429832, A_05_P4…
3	GO:0048856	anatomical structure development	21	12.6	A_05_P249954, A_05_P269379, A_05_P285012, A_05_P335067, A_05_P336802, A_05_P370467, A_05_P377682, A_05_P383437, A_05_P390667, A_05_P404592, A_05_P409312, A_05_P410832, A_05_P413407, A_05_P413453, A_05_P415552, A_05_P420912, A_05_P423987, A_05_P430717, A_05_P440912, A_05_P454752, A_05_P471632
3	GO:0048869	cellular developmental process	23	13.8	A_05_P263177, A_05_P266894, A_05_P272174, A_05_P287152, A_05_P335067, A_05_P364437, A_05_P369097, A_05_P377682, A_05_P390667, A_05_P409552, A_05_P410832, A_05_P410847, A_05_P413407, A_05_P413822, A_05_P415552, A_05_P419047, A_05_P420912, A_05_P423987, A_05_P430717, A_05_P440912, A_05_P454752, A_05_P471632, A_05_P473177
3	GO:0050789	regulation of biological process	78	75.3	A_05_P414427, A_05_P420422, A_05_P249334, A_05_P251164, A_05_P251544, A_05_P251864, A_05_P253919, A_05_P254039, A_05_P269379, A_05_P271234, A_05_P285012, A_05_P287152, A_05_P333597, A_05_P335067, A_05_P364437, A_05_P366287, A_05_P369097, A_05_P407317, A_05_P408317, A_05_P409552, A_05_P411697, A_05_P413407, A_05_P413782, A_05_P413937, A_05_P414317, A_05_P416477, A_05_P419047, A_05_P419712, A_05_P4…
3	GO:0051234	establishment of localization	46	27.96	A_05_P253124, A_05_P255974, A_05_P307532, A_05_P377417, A_05_P389977, A_05_P390667, A_05_P413453, A_05_P434332, A_05_P249654, A_05_P251164, A_05_P263177, A_05_P263974, A_05_P276614, A_05_P285012, A_05_P287152, A_05_P304537, A_05_P366322, A_05_P369052, A_05_P369097, A_05_P370467, A_05_P375827, A_05_P408317, A_05_P411697, A_05_P413937, A_05_P417282, A_05_P419047, A_05_P419712, A_05_P424192, A_05_P4…
3	GO:0051716	cellular response to stimulus	39	23.4	A_05_P249334, A_05_P251164, A_05_P251544, A_05_P251864, A_05_P253919, A_05_P254039, A_05_P269379, A_05_P271234, A_05_P285012, A_05_P287152, A_05_P333597, A_05_P335067, A_05_P364437, A_05_P366287, A_05_P369097, A_05_P407317, A_05_P408317, A_05_P409552, A_05_P411697, A_05_P413407, A_05_P413782, A_05_P413937, A_05_P414317, A_05_P416477, A_05_P419047, A_05_P419712, A_05_P424192, A_05_P429832, A_05_P4…
3	GO:0065008	regulation of biological quality	10	3.37	A_05_P415552, A_05_P276614, A_05_P307532, A_05_P369097, A_05_P377417, A_05_P383437, A_05_P419047, A_05_P434332, A_05_P457412, A_05_P465152
Up-regulated in Small Fish
Level	GO ID	Term	#Seqs	Graph Score	Sequences
1	GO:0008150	biological_process	361	633.74	A_05_P365637, A_05_P322857, A_05_P366972, A_05_P383582, A_05_P425212, A_05_P470082, A_05_P480287, A_05_P423242, A_05_P272204, A_05_P382862, A_05_P424447, A_05_P400202, A_05_P370427, A_05_P381982, A_05_P437982, A_05_P377098, A_05_P406022, A_05_P392927, A_05_P374957, A_05_P270034, A_05_P472847, A_05_P472037, A_05_P481578, A_05_P397977, A_05_P368732, A_05_P377862, A_05_P407997, A_05_P371107, A_05_P3…
2	GO:0000003	reproduction	26	26	A_05_P397977, A_05_P368277, A_05_P288287, A_05_P336397, A_05_P472252, A_05_P318497, A_05_P488777, A_05_P345957, A_05_P368527, A_05_P364822, A_05_P316607, A_05_P312082, A_05_P273339, A_05_P421082, A_05_P249834, A_05_P332787, A_05_P287812, A_05_P391157, A_05_P368412, A_05_P278457, A_05_P432907, A_05_P361627, A_05_P372142, A_05_P376177, A_05_P455052, A_05_P398402
2	GO:0008152	metabolic process	244	240.94	A_05_P381032, A_05_P339627, A_05_P365637, A_05_P484827, A_05_P338732, A_05_P318497, A_05_P364822, A_05_P368122, A_05_P374942, A_05_P482232, A_05_P476512, A_05_P261124, A_05_P321132, A_05_P483092, A_05_P264434, A_05_P312572, A_05_P305592, A_05_P486407, A_05_P432907, A_05_P361627, A_05_P420767, A_05_P398402, A_05_P468757, A_05_P472252, A_05_P458897, A_05_P421082, A_05_P468507, A_05_P414512, A_05_P3…
2	GO:0008283	cell proliferation	39	39	A_05_P479292, A_05_P387582, A_05_P397977, A_05_P326002, A_05_P288287, A_05_P285327, A_05_P316972, A_05_P390927, A_05_P472252, A_05_P384017, A_05_P345957, A_05_P368122, A_05_P266129, A_05_P271219, A_05_P283682, A_05_P291572, A_05_P473657, A_05_P473337, A_05_P316607, A_05_P312082, A_05_P307472, A_05_P278247, A_05_P381982, A_05_P394867, A_05_P416647, A_05_P392677, A_05_P391157, A_05_P278117, A_05_P3…
2	GO:0009987	cellular process	257	174.96	A_05_P365637, A_05_P484827, A_05_P338732, A_05_P318497, A_05_P364822, A_05_P368122, A_05_P374942, A_05_P482232, A_05_P476512, A_05_P261124, A_05_P321132, A_05_P483092, A_05_P264434, A_05_P312572, A_05_P305592, A_05_P486407, A_05_P432907, A_05_P361627, A_05_P420767, A_05_P398402, A_05_P468757, A_05_P387582, A_05_P397977, A_05_P326002, A_05_P303567, A_05_P472252, A_05_P468147, A_05_P404687, A_05_P4…
2	GO:0016032	viral reproduction	16	16	A_05_P479292, A_05_P382067, A_05_P318497, A_05_P488777, A_05_P364822, A_05_P447997, A_05_P273339, A_05_P258344, A_05_P317747, A_05_P377937, A_05_P421709, A_05_P261274, A_05_P391157, A_05_P432907, A_05_P361627, A_05_P398402
2	GO:0016043	cellular component organization	112	98.02	A_05_P365637, A_05_P368522, A_05_P261754, A_05_P472252, A_05_P488102, A_05_P291572, A_05_P447997, A_05_P316607, A_05_P387667, A_05_P258344, A_05_P382862, A_05_P493055, A_05_P434247, A_05_P454877, A_05_P431812, A_05_P401197, A_05_P394867, A_05_P392677, A_05_P386422, A_05_P370552, A_05_P257444, A_05_P346977, A_05_P374957, A_05_P413832, A_05_P277492, A_05_P488277, A_05_P424447, A_05_P380842, A_05_P2…
2	GO:0016265	death	45	27	A_05_P365637, A_05_P387582, A_05_P397977, A_05_P326002, A_05_P303567, A_05_P472252, A_05_P468147, A_05_P368122, A_05_P404687, A_05_P480287, A_05_P283682, A_05_P291572, A_05_P388222, A_05_P381032, A_05_P448577, A_05_P316607, A_05_P387667, A_05_P400067, A_05_P312082, A_05_P275684, A_05_P321132, A_05_P449377, A_05_P382862, A_05_P454877, A_05_P486782, A_05_P400202, A_05_P456152, A_05_P416647, A_05_P3…
2	GO:0023052	signaling	101	66	A_05_P397977, A_05_P382067, A_05_P390927, A_05_P383582, A_05_P375352, A_05_P480287, A_05_P321622, A_05_P322687, A_05_P317747, A_05_P489328, A_05_P394867, A_05_P421709, A_05_P377098, A_05_P314107, A_05_P368412, A_05_P372142, A_05_P352192, A_05_P374957, A_05_P365637, A_05_P456022, A_05_P414512, A_05_P265169, A_05_P472847, A_05_P387582, A_05_P331372, A_05_P288287, A_05_P313527, A_05_P270459, A_05_P3…
2	GO:0032501	multicellular organismal process	101	67.56	A_05_P365637, A_05_P383022, A_05_P312727, A_05_P434750, A_05_P387582, A_05_P397977, A_05_P371107, A_05_P382067, A_05_P288287, A_05_P484827, A_05_P316972, A_05_P270459, A_05_P368522, A_05_P471982, A_05_P303567, A_05_P427527, A_05_P261754, A_05_P384017, A_05_P468147, A_05_P304682, A_05_P318497, A_05_P434012, A_05_P382267, A_05_P345957, A_05_P364822, A_05_P425212, A_05_P266969, A_05_P266129, A_05_P4…
2	GO:0032502	developmental process	109	114	A_05_P365637, A_05_P383022, A_05_P312727, A_05_P434750, A_05_P387582, A_05_P397977, A_05_P371107, A_05_P382067, A_05_P288287, A_05_P484827, A_05_P316972, A_05_P270459, A_05_P368522, A_05_P471982, A_05_P303567, A_05_P427527, A_05_P261754, A_05_P384017, A_05_P468147, A_05_P304682, A_05_P318497, A_05_P434012, A_05_P382267, A_05_P345957, A_05_P364822, A_05_P425212, A_05_P266969, A_05_P266129, A_05_P4…
2	GO:0040007	growth	24	21.6	A_05_P387582, A_05_P397977, A_05_P303567, A_05_P345957, A_05_P271219, A_05_P291572, A_05_P473657, A_05_P312082, A_05_P275684, A_05_P421082, A_05_P394867, A_05_P392677, A_05_P368412, A_05_P257429, A_05_P424877, A_05_P365637, A_05_P326002, A_05_P477907, A_05_P448577, A_05_P316607, A_05_P341482, A_05_P249834, A_05_P278457, A_05_P478862
2	GO:0050896	response to stimulus	127	127.92	A_05_P365637, A_05_P397977, A_05_P288287, A_05_P484827, A_05_P472252, A_05_P468147, A_05_P368527, A_05_P404687, A_05_P480287, A_05_P291572, A_05_P374942, A_05_P317612, A_05_P273339, A_05_P368412, A_05_P278457, A_05_P257429, A_05_P447892, A_05_P486222, A_05_P346977, A_05_P424877, A_05_P351477, A_05_P274319, A_05_P416647, A_05_P392677, A_05_P372142, A_05_P374957, A_05_P382067, A_05_P418417, A_05_P3…
2	GO:0051179	localization	87	35.42	A_05_P365637, A_05_P322857, A_05_P366972, A_05_P383582, A_05_P425212, A_05_P470082, A_05_P480287, A_05_P423242, A_05_P272204, A_05_P382862, A_05_P424447, A_05_P400202, A_05_P370427, A_05_P381982, A_05_P437982, A_05_P377098, A_05_P406022, A_05_P392927, A_05_P374957, A_05_P270034, A_05_P472847, A_05_P472037, A_05_P481578, A_05_P397977, A_05_P368732, A_05_P377862, A_05_P407997, A_05_P371107, A_05_P3…
2	GO:0051704	multi-organism process	1	0.36	A_05_P488777
2	GO:0065007	biological regulation	211	125.11	A_05_P472252, A_05_P476512, A_05_P458897, A_05_P421082, A_05_P468507, A_05_P365637, A_05_P456022, A_05_P414512, A_05_P265169, A_05_P472847, A_05_P387582, A_05_P331372, A_05_P397977, A_05_P382067, A_05_P288287, A_05_P313527, A_05_P270459, A_05_P303567, A_05_P390927, A_05_P384017, A_05_P488102, A_05_P351477, A_05_P380892, A_05_P434012, A_05_P385167, A_05_P296212, A_05_P382267, A_05_P345957, A_05_P3…
3	GO:0006807	nitrogen compound metabolic process	103	30.38	A_05_P380652, A_05_P320177, A_05_P472252, A_05_P401557, A_05_P398395, A_05_P483949, A_05_P480287, A_05_P486137, A_05_P448577, A_05_P316607, A_05_P494027, A_05_P443902, A_05_P473122, A_05_P482232, A_05_P469462, A_05_P401652, A_05_P261909, A_05_P389042, A_05_P493055, A_05_P434247, A_05_P421082, A_05_P456152, A_05_P334786, A_05_P448092, A_05_P435707, A_05_P389052, A_05_P304202, A_05_P483047, A_05_P3…
3	GO:0006950	response to stress	63	63	A_05_P365637, A_05_P270034, A_05_P472037, A_05_P380652, A_05_P382067, A_05_P425897, A_05_P288287, A_05_P418417, A_05_P484827, A_05_P303567, A_05_P390927, A_05_P320177, A_05_P261754, A_05_P472252, A_05_P468147, A_05_P382267, A_05_P345957, A_05_P368527, A_05_P297137, A_05_P464162, A_05_P462872, A_05_P291572, A_05_P438677, A_05_P348612, A_05_P388222, A_05_P448577, A_05_P316607, A_05_P387667, A_05_P3…
3	GO:0006996	organelle organization	53	49	A_05_P365637, A_05_P368522, A_05_P261754, A_05_P472252, A_05_P488102, A_05_P291572, A_05_P447997, A_05_P316607, A_05_P387667, A_05_P258344, A_05_P382862, A_05_P493055, A_05_P434247, A_05_P454877, A_05_P431812, A_05_P401197, A_05_P394867, A_05_P392677, A_05_P386422, A_05_P370552, A_05_P257444, A_05_P346977, A_05_P374957, A_05_P413832, A_05_P277492, A_05_P488277, A_05_P424447, A_05_P380842, A_05_P2…
3	GO:0007049	cell cycle	43	43	A_05_P479292, A_05_P365637, A_05_P265169, A_05_P397977, A_05_P326002, A_05_P288287, A_05_P252594, A_05_P472252, A_05_P468147, A_05_P364822, A_05_P266129, A_05_P283682, A_05_P291572, A_05_P388222, A_05_P383012, A_05_P448577, A_05_P447997, A_05_P316607, A_05_P312082, A_05_P473122, A_05_P458897, A_05_P261909, A_05_P331542, A_05_P449377, A_05_P258344, A_05_P493055, A_05_P434247, A_05_P421082, A_05_P4…
3	GO:0007154	cell communication	20	13.8	A_05_P397977, A_05_P382067, A_05_P390927, A_05_P383582, A_05_P375352, A_05_P480287, A_05_P321622, A_05_P322687, A_05_P317747, A_05_P489328, A_05_P394867, A_05_P421709, A_05_P377098, A_05_P314107, A_05_P368412, A_05_P372142, A_05_P352192, A_05_P374957, A_05_P468147, A_05_P368497
3	GO:0007267	cell-cell signaling	18	18	A_05_P397977, A_05_P382067, A_05_P390927, A_05_P383582, A_05_P375352, A_05_P480287, A_05_P321622, A_05_P322687, A_05_P317747, A_05_P489328, A_05_P394867, A_05_P421709, A_05_P377098, A_05_P314107, A_05_P368412, A_05_P372142, A_05_P352192, A_05_P374957
3	GO:0007275	multicellular organismal development	101	110.6	A_05_P365637, A_05_P383022, A_05_P312727, A_05_P434750, A_05_P387582, A_05_P397977, A_05_P371107, A_05_P382067, A_05_P288287, A_05_P484827, A_05_P316972, A_05_P270459, A_05_P368522, A_05_P471982, A_05_P303567, A_05_P427527, A_05_P261754, A_05_P384017, A_05_P468147, A_05_P304682, A_05_P318497, A_05_P434012, A_05_P382267, A_05_P345957, A_05_P364822, A_05_P425212, A_05_P266969, A_05_P266129, A_05_P4…
3	GO:0007610	behavior	8	8	A_05_P397977, A_05_P351477, A_05_P274319, A_05_P416647, A_05_P392677, A_05_P368412, A_05_P372142, A_05_P374957
3	GO:0008037	cell recognition	2	2	A_05_P383022, A_05_P347602
3	GO:0008219	cell death	45	45	A_05_P365637, A_05_P387582, A_05_P397977, A_05_P326002, A_05_P303567, A_05_P472252, A_05_P468147, A_05_P368122, A_05_P404687, A_05_P480287, A_05_P283682, A_05_P291572, A_05_P388222, A_05_P381032, A_05_P448577, A_05_P316607, A_05_P387667, A_05_P400067, A_05_P312082, A_05_P275684, A_05_P321132, A_05_P449377, A_05_P382862, A_05_P454877, A_05_P486782, A_05_P400202, A_05_P456152, A_05_P416647, A_05_P3…
3	GO:0009056	catabolic process	81	81	A_05_P418787, A_05_P365637, A_05_P270034, A_05_P265169, A_05_P472847, A_05_P263224, A_05_P397977, A_05_P371462, A_05_P336397, A_05_P252594, A_05_P270459, A_05_P427527, A_05_P390927, A_05_P320177, A_05_P386127, A_05_P472252, A_05_P307552, A_05_P412117, A_05_P385167, A_05_P368527, A_05_P369257, A_05_P363322, A_05_P470082, A_05_P464162, A_05_P286677, A_05_P274089, A_05_P248684, A_05_P480287, A_05_P2…
3	GO:0009058	biosynthetic process	74	59.54	A_05_P365637, A_05_P484827, A_05_P338732, A_05_P318497, A_05_P364822, A_05_P368122, A_05_P374942, A_05_P482232, A_05_P476512, A_05_P261124, A_05_P321132, A_05_P483092, A_05_P264434, A_05_P312572, A_05_P305592, A_05_P486407, A_05_P432907, A_05_P361627, A_05_P420767, A_05_P398402, A_05_P468757, A_05_P418787, A_05_P434750, A_05_P387582, A_05_P412827, A_05_P336397, A_05_P315137, A_05_P384017, A_05_P4…
3	GO:0009605	response to external stimulus	36	36	A_05_P365637, A_05_P270034, A_05_P472037, A_05_P397977, A_05_P425897, A_05_P288287, A_05_P390927, A_05_P261754, A_05_P468147, A_05_P351477, A_05_P345957, A_05_P297137, A_05_P464162, A_05_P291572, A_05_P438677, A_05_P316607, A_05_P272204, A_05_P312082, A_05_P434107, A_05_P280437, A_05_P489328, A_05_P394867, A_05_P287812, A_05_P416647, A_05_P377098, A_05_P339627, A_05_P346642, A_05_P368412, A_05_P3…
3	GO:0009607	response to biotic stimulus	18	18	A_05_P382067, A_05_P288287, A_05_P418417, A_05_P368527, A_05_P388222, A_05_P387667, A_05_P312082, A_05_P389042, A_05_P317747, A_05_P454877, A_05_P377937, A_05_P280437, A_05_P261274, A_05_P257429, A_05_P259499, A_05_P478862, A_05_P398402, A_05_P424877
3	GO:0009628	response to abiotic stimulus	13	13	A_05_P365637, A_05_P288287, A_05_P484827, A_05_P472252, A_05_P468147, A_05_P462872, A_05_P291572, A_05_P348612, A_05_P272204, A_05_P493055, A_05_P317197, A_05_P257429, A_05_P424877
3	GO:0009719	response to endogenous stimulus	20	20	A_05_P365637, A_05_P397977, A_05_P288287, A_05_P484827, A_05_P472252, A_05_P468147, A_05_P368527, A_05_P404687, A_05_P480287, A_05_P291572, A_05_P374942, A_05_P317612, A_05_P273339, A_05_P368412, A_05_P278457, A_05_P257429, A_05_P447892, A_05_P486222, A_05_P346977, A_05_P424877
3	GO:0019725	cellular homeostasis	12	12	A_05_P327352, A_05_P407997, A_05_P375352, A_05_P480287, A_05_P368497, A_05_P377937, A_05_P370427, A_05_P381982, A_05_P261274, A_05_P377098, A_05_P394817, A_05_P392927
3	GO:0019748	secondary metabolic process	6	6	A_05_P263224, A_05_P407852, A_05_P382862, A_05_P435247, A_05_P394817, A_05_P306767
3	GO:0033036	macromolecule localization	30	6.48	A_05_P365637, A_05_P270034, A_05_P472847, A_05_P377862, A_05_P326002, A_05_P371107, A_05_P382067, A_05_P285327, A_05_P390927, A_05_P307107, A_05_P368122, A_05_P480287, A_05_P291572, A_05_P489444, A_05_P447997, A_05_P316607, A_05_P459452, A_05_P344947, A_05_P258344, A_05_P317747, A_05_P424447, A_05_P330217, A_05_P377937, A_05_P400202, A_05_P261274, A_05_P377098, A_05_P386422, A_05_P259499, A_05_P4…
3	GO:0043170	macromolecule metabolic process	124	64.92	A_05_P365637, A_05_P484827, A_05_P338732, A_05_P318497, A_05_P364822, A_05_P368122, A_05_P374942, A_05_P482232, A_05_P476512, A_05_P261124, A_05_P321132, A_05_P483092, A_05_P264434, A_05_P312572, A_05_P305592, A_05_P486407, A_05_P432907, A_05_P361627, A_05_P420767, A_05_P398402, A_05_P468757, A_05_P472252, A_05_P458897, A_05_P421082, A_05_P468507, A_05_P414512, A_05_P397977, A_05_P288287, A_05_P2…
3	GO:0044237	cellular metabolic process	163	55.97	A_05_P365637, A_05_P484827, A_05_P338732, A_05_P318497, A_05_P364822, A_05_P368122, A_05_P374942, A_05_P482232, A_05_P476512, A_05_P261124, A_05_P321132, A_05_P483092, A_05_P264434, A_05_P312572, A_05_P305592, A_05_P486407, A_05_P432907, A_05_P361627, A_05_P420767, A_05_P398402, A_05_P468757, A_05_P414512, A_05_P397977, A_05_P288287, A_05_P252594, A_05_P472252, A_05_P333072, A_05_P425492, A_05_P4…
3	GO:0044238	primary metabolic process	199	123.22	A_05_P381032, A_05_P339627, A_05_P365637, A_05_P484827, A_05_P338732, A_05_P318497, A_05_P364822, A_05_P368122, A_05_P374942, A_05_P482232, A_05_P476512, A_05_P261124, A_05_P321132, A_05_P483092, A_05_P264434, A_05_P312572, A_05_P305592, A_05_P486407, A_05_P432907, A_05_P361627, A_05_P420767, A_05_P398402, A_05_P468757, A_05_P414512, A_05_P397977, A_05_P288287, A_05_P252594, A_05_P472252, A_05_P3…
3	GO:0044419	interspecies interaction between organisms	1	0.6	A_05_P488777
3	GO:0048856	anatomical structure development	55	33	A_05_P365637, A_05_P383022, A_05_P276134, A_05_P387582, A_05_P397977, A_05_P382067, A_05_P288287, A_05_P471982, A_05_P303567, A_05_P261754, A_05_P472252, A_05_P488102, A_05_P345957, A_05_P266129, A_05_P404687, A_05_P375352, A_05_P291572, A_05_P322687, A_05_P388222, A_05_P448577, A_05_P316607, A_05_P387667, A_05_P312082, A_05_P310067, A_05_P353807, A_05_P317747, A_05_P454877, A_05_P486782, A_05_P4…
3	GO:0048869	cellular developmental process	60	36	A_05_P365637, A_05_P383022, A_05_P312727, A_05_P387582, A_05_P397977, A_05_P368277, A_05_P382067, A_05_P288287, A_05_P484827, A_05_P316972, A_05_P368522, A_05_P303567, A_05_P261754, A_05_P472252, A_05_P304682, A_05_P318497, A_05_P345957, A_05_P368122, A_05_P266129, A_05_P404687, A_05_P375352, A_05_P271219, A_05_P291572, A_05_P448577, A_05_P316607, A_05_P312082, A_05_P459452, A_05_P249699, A_05_P3…
3	GO:0050789	regulation of biological process	207	202.77	A_05_P472252, A_05_P476512, A_05_P458897, A_05_P421082, A_05_P468507, A_05_P365637, A_05_P456022, A_05_P414512, A_05_P265169, A_05_P472847, A_05_P387582, A_05_P331372, A_05_P397977, A_05_P382067, A_05_P288287, A_05_P313527, A_05_P270459, A_05_P303567, A_05_P390927, A_05_P384017, A_05_P488102, A_05_P351477, A_05_P380892, A_05_P434012, A_05_P385167, A_05_P296212, A_05_P382267, A_05_P345957, A_05_P3…
3	GO:0051234	establishment of localization	87	59.04	A_05_P365637, A_05_P322857, A_05_P366972, A_05_P383582, A_05_P425212, A_05_P470082, A_05_P480287, A_05_P423242, A_05_P272204, A_05_P382862, A_05_P424447, A_05_P400202, A_05_P370427, A_05_P381982, A_05_P437982, A_05_P377098, A_05_P406022, A_05_P392927, A_05_P374957, A_05_P270034, A_05_P472847, A_05_P472037, A_05_P481578, A_05_P397977, A_05_P368732, A_05_P377862, A_05_P407997, A_05_P371107, A_05_P3…
3	GO:0051716	cellular response to stimulus	92	55.2	A_05_P365637, A_05_P456022, A_05_P414512, A_05_P265169, A_05_P472847, A_05_P387582, A_05_P331372, A_05_P397977, A_05_P382067, A_05_P288287, A_05_P313527, A_05_P270459, A_05_P303567, A_05_P390927, A_05_P472252, A_05_P384017, A_05_P488102, A_05_P351477, A_05_P380892, A_05_P434012, A_05_P385167, A_05_P296212, A_05_P382267, A_05_P345957, A_05_P374902, A_05_P266129, A_05_P404687, A_05_P385847, A_05_P4…
3	GO:0065008	regulation of biological quality	23	5.75	A_05_P365637, A_05_P326002, A_05_P477907, A_05_P291572, A_05_P448577, A_05_P316607, A_05_P312082, A_05_P341482, A_05_P249834, A_05_P278457, A_05_P478862, A_05_P327352, A_05_P407997, A_05_P375352, A_05_P480287, A_05_P368497, A_05_P377937, A_05_P370427, A_05_P381982, A_05_P261274, A_05_P377098, A_05_P394817, A_05_P392927
4	GO:0005975	carbohydrate metabolic process	28	28	A_05_P279407, A_05_P263224, A_05_P387582, A_05_P397977, A_05_P449072, A_05_P307552, A_05_P333072, A_05_P412117, A_05_P341337, A_05_P385167, A_05_P363322, A_05_P286677, A_05_P376442, A_05_P480287, A_05_P274319, A_05_P447997, A_05_P378322, A_05_P272994, A_05_P258344, A_05_P435247, A_05_P377098, A_05_P278117, A_05_P368412, A_05_P447892, A_05_P394817, A_05_P306767, A_05_P391972, A_05_P419277
4	GO:0006091	generation of precursor metabolites and energy	16	16	A_05_P407997, A_05_P412117, A_05_P366972, A_05_P425212, A_05_P283682, A_05_P321622, A_05_P407852, A_05_P435247, A_05_P489328, A_05_P421709, A_05_P377098, A_05_P447892, A_05_P394817, A_05_P406022, A_05_P306767, A_05_P419277
4	GO:0006139	nucleobase, nucleoside, nucleotide and nucleic acid metabolic process	103	84.4	A_05_P380652, A_05_P320177, A_05_P472252, A_05_P401557, A_05_P398395, A_05_P483949, A_05_P480287, A_05_P486137, A_05_P448577, A_05_P316607, A_05_P494027, A_05_P443902, A_05_P473122, A_05_P482232, A_05_P469462, A_05_P401652, A_05_P261909, A_05_P389042, A_05_P493055, A_05_P434247, A_05_P421082, A_05_P456152, A_05_P334786, A_05_P448092, A_05_P435707, A_05_P389052, A_05_P304202, A_05_P483047, A_05_P3…
4	GO:0006629	lipid metabolic process	25	25	A_05_P418787, A_05_P397977, A_05_P336397, A_05_P428852, A_05_P315137, A_05_P412117, A_05_P341337, A_05_P293122, A_05_P271219, A_05_P274089, A_05_P274319, A_05_P489444, A_05_P448577, A_05_P378027, A_05_P378322, A_05_P275684, A_05_P437782, A_05_P375197, A_05_P317612, A_05_P394867, A_05_P453667, A_05_P368412, A_05_P319947, A_05_P297287, A_05_P374957
4	GO:0006810	transport	87	98.4	A_05_P365637, A_05_P322857, A_05_P366972, A_05_P383582, A_05_P425212, A_05_P470082, A_05_P480287, A_05_P423242, A_05_P272204, A_05_P382862, A_05_P424447, A_05_P400202, A_05_P370427, A_05_P381982, A_05_P437982, A_05_P377098, A_05_P406022, A_05_P392927, A_05_P374957, A_05_P270034, A_05_P472847, A_05_P472037, A_05_P481578, A_05_P397977, A_05_P368732, A_05_P377862, A_05_P407997, A_05_P371107, A_05_P3…
4	GO:0007005	mitochondrion organization	4	4	A_05_P424447, A_05_P380842, A_05_P294807, A_05_P374957
4	GO:0007010	cytoskeleton organization	26	26	A_05_P365637, A_05_P368522, A_05_P261754, A_05_P472252, A_05_P488102, A_05_P291572, A_05_P447997, A_05_P316607, A_05_P387667, A_05_P258344, A_05_P382862, A_05_P493055, A_05_P434247, A_05_P454877, A_05_P431812, A_05_P401197, A_05_P394867, A_05_P392677, A_05_P386422, A_05_P370552, A_05_P257444, A_05_P346977, A_05_P374957, A_05_P413832, A_05_P277492, A_05_P488277
4	GO:0008104	protein localization	30	10.8	A_05_P365637, A_05_P270034, A_05_P472847, A_05_P377862, A_05_P326002, A_05_P371107, A_05_P382067, A_05_P285327, A_05_P390927, A_05_P307107, A_05_P368122, A_05_P480287, A_05_P291572, A_05_P489444, A_05_P447997, A_05_P316607, A_05_P459452, A_05_P344947, A_05_P258344, A_05_P317747, A_05_P424447, A_05_P330217, A_05_P377937, A_05_P400202, A_05_P261274, A_05_P377098, A_05_P386422, A_05_P259499, A_05_P4…
4	GO:0009059	macromolecule biosynthetic process	21	7.56	A_05_P365637, A_05_P484827, A_05_P338732, A_05_P318497, A_05_P364822, A_05_P368122, A_05_P374942, A_05_P482232, A_05_P476512, A_05_P261124, A_05_P321132, A_05_P483092, A_05_P264434, A_05_P312572, A_05_P305592, A_05_P486407, A_05_P432907, A_05_P361627, A_05_P420767, A_05_P398402, A_05_P468757
4	GO:0009653	anatomical structure morphogenesis	55	55	A_05_P365637, A_05_P383022, A_05_P276134, A_05_P387582, A_05_P397977, A_05_P382067, A_05_P288287, A_05_P471982, A_05_P303567, A_05_P261754, A_05_P472252, A_05_P488102, A_05_P345957, A_05_P266129, A_05_P404687, A_05_P375352, A_05_P291572, A_05_P322687, A_05_P388222, A_05_P448577, A_05_P316607, A_05_P387667, A_05_P312082, A_05_P310067, A_05_P353807, A_05_P317747, A_05_P454877, A_05_P486782, A_05_P4…
4	GO:0009790	embryo development	26	26	A_05_P365637, A_05_P434750, A_05_P276134, A_05_P387582, A_05_P303567, A_05_P261754, A_05_P472252, A_05_P345957, A_05_P266129, A_05_P473657, A_05_P387667, A_05_P312082, A_05_P310067, A_05_P353807, A_05_P454877, A_05_P341482, A_05_P249834, A_05_P332787, A_05_P391157, A_05_P494417, A_05_P402292, A_05_P455052, A_05_P398402, A_05_P336882, A_05_P488277, A_05_P277167
4	GO:0010467	gene expression	25	14.4	A_05_P365637, A_05_P484827, A_05_P338732, A_05_P318497, A_05_P364822, A_05_P368122, A_05_P374942, A_05_P482232, A_05_P476512, A_05_P261124, A_05_P321132, A_05_P483092, A_05_P264434, A_05_P312572, A_05_P305592, A_05_P486407, A_05_P432907, A_05_P361627, A_05_P420767, A_05_P398402, A_05_P468757, A_05_P472252, A_05_P458897, A_05_P421082, A_05_P468507
4	GO:0019222	regulation of metabolic process	5	1.08	A_05_P472252, A_05_P476512, A_05_P458897, A_05_P421082, A_05_P468507
4	GO:0019538	protein metabolic process	97	64.64	A_05_P365637, A_05_P484827, A_05_P338732, A_05_P318497, A_05_P364822, A_05_P368122, A_05_P374942, A_05_P482232, A_05_P476512, A_05_P261124, A_05_P321132, A_05_P483092, A_05_P264434, A_05_P312572, A_05_P305592, A_05_P486407, A_05_P432907, A_05_P361627, A_05_P420767, A_05_P398402, A_05_P468757, A_05_P414512, A_05_P397977, A_05_P288287, A_05_P252594, A_05_P472252, A_05_P333072, A_05_P425492, A_05_P4…
4	GO:0030154	cell differentiation	60	60	A_05_P365637, A_05_P383022, A_05_P312727, A_05_P387582, A_05_P397977, A_05_P368277, A_05_P382067, A_05_P288287, A_05_P484827, A_05_P316972, A_05_P368522, A_05_P303567, A_05_P261754, A_05_P472252, A_05_P304682, A_05_P318497, A_05_P345957, A_05_P368122, A_05_P266129, A_05_P404687, A_05_P375352, A_05_P271219, A_05_P291572, A_05_P448577, A_05_P316607, A_05_P312082, A_05_P459452, A_05_P249699, A_05_P3…
4	GO:0034641	cellular nitrogen compound metabolic process	103	50.64	A_05_P380652, A_05_P320177, A_05_P472252, A_05_P401557, A_05_P398395, A_05_P483949, A_05_P480287, A_05_P486137, A_05_P448577, A_05_P316607, A_05_P494027, A_05_P443902, A_05_P473122, A_05_P482232, A_05_P469462, A_05_P401652, A_05_P261909, A_05_P389042, A_05_P493055, A_05_P434247, A_05_P421082, A_05_P456152, A_05_P334786, A_05_P448092, A_05_P435707, A_05_P389052, A_05_P304202, A_05_P483047, A_05_P3…
4	GO:0042592	homeostatic process	12	7.2	A_05_P327352, A_05_P407997, A_05_P375352, A_05_P480287, A_05_P368497, A_05_P377937, A_05_P370427, A_05_P381982, A_05_P261274, A_05_P377098, A_05_P394817, A_05_P392927
4	GO:0043412	macromolecule modification	53	31.8	A_05_P414512, A_05_P397977, A_05_P288287, A_05_P252594, A_05_P472252, A_05_P333072, A_05_P425492, A_05_P488102, A_05_P341337, A_05_P391427, A_05_P382267, A_05_P330902, A_05_P368122, A_05_P464162, A_05_P266129, A_05_P286677, A_05_P376442, A_05_P480287, A_05_P291572, A_05_P473657, A_05_P381032, A_05_P383012, A_05_P448577, A_05_P378027, A_05_P378322, A_05_P481847, A_05_P400067, A_05_P424592, A_05_P4…
4	GO:0044249	cellular biosynthetic process	21	7.56	A_05_P365637, A_05_P484827, A_05_P338732, A_05_P318497, A_05_P364822, A_05_P368122, A_05_P374942, A_05_P482232, A_05_P476512, A_05_P261124, A_05_P321132, A_05_P483092, A_05_P264434, A_05_P312572, A_05_P305592, A_05_P486407, A_05_P432907, A_05_P361627, A_05_P420767, A_05_P398402, A_05_P468757
4	GO:0044260	cellular macromolecule metabolic process	103	50.64	A_05_P365637, A_05_P484827, A_05_P338732, A_05_P318497, A_05_P364822, A_05_P368122, A_05_P374942, A_05_P482232, A_05_P476512, A_05_P261124, A_05_P321132, A_05_P483092, A_05_P264434, A_05_P312572, A_05_P305592, A_05_P486407, A_05_P432907, A_05_P361627, A_05_P420767, A_05_P398402, A_05_P468757, A_05_P414512, A_05_P397977, A_05_P288287, A_05_P252594, A_05_P472252, A_05_P333072, A_05_P425492, A_05_P4…
4	GO:0044403	symbiosis, encompassing mutualism through parasitism	1	1	A_05_P488777
4	GO:0050794	regulation of cellular process	92	55.2	A_05_P365637, A_05_P456022, A_05_P414512, A_05_P265169, A_05_P472847, A_05_P387582, A_05_P331372, A_05_P397977, A_05_P382067, A_05_P288287, A_05_P313527, A_05_P270459, A_05_P303567, A_05_P390927, A_05_P472252, A_05_P384017, A_05_P488102, A_05_P351477, A_05_P380892, A_05_P434012, A_05_P385167, A_05_P296212, A_05_P382267, A_05_P345957, A_05_P374902, A_05_P266129, A_05_P404687, A_05_P385847, A_05_P4…
4	GO:0090066	regulation of anatomical structure size	11	2.38	A_05_P365637, A_05_P326002, A_05_P477907, A_05_P291572, A_05_P448577, A_05_P316607, A_05_P312082, A_05_P341482, A_05_P249834, A_05_P278457, A_05_P478862
5	GO:0006811	ion transport	19	19	A_05_P365637, A_05_P322857, A_05_P366972, A_05_P383582, A_05_P425212, A_05_P470082, A_05_P480287, A_05_P423242, A_05_P272204, A_05_P382862, A_05_P424447, A_05_P400202, A_05_P370427, A_05_P381982, A_05_P437982, A_05_P377098, A_05_P406022, A_05_P392927, A_05_P374957
5	GO:0007165	signal transduction	92	92	A_05_P365637, A_05_P456022, A_05_P414512, A_05_P265169, A_05_P472847, A_05_P387582, A_05_P331372, A_05_P397977, A_05_P382067, A_05_P288287, A_05_P313527, A_05_P270459, A_05_P303567, A_05_P390927, A_05_P472252, A_05_P384017, A_05_P488102, A_05_P351477, A_05_P380892, A_05_P434012, A_05_P385167, A_05_P296212, A_05_P382267, A_05_P345957, A_05_P374902, A_05_P266129, A_05_P404687, A_05_P385847, A_05_P4…
5	GO:0015031	protein transport	30	30	A_05_P365637, A_05_P270034, A_05_P472847, A_05_P377862, A_05_P326002, A_05_P371107, A_05_P382067, A_05_P285327, A_05_P390927, A_05_P307107, A_05_P368122, A_05_P480287, A_05_P291572, A_05_P489444, A_05_P447997, A_05_P316607, A_05_P459452, A_05_P344947, A_05_P258344, A_05_P317747, A_05_P424447, A_05_P330217, A_05_P377937, A_05_P400202, A_05_P261274, A_05_P377098, A_05_P386422, A_05_P259499, A_05_P4…
5	GO:0032535	regulation of cellular component size	11	3.96	A_05_P365637, A_05_P326002, A_05_P477907, A_05_P291572, A_05_P448577, A_05_P316607, A_05_P312082, A_05_P341482, A_05_P249834, A_05_P278457, A_05_P478862
5	GO:0034645	cellular macromolecule biosynthetic process	21	12.6	A_05_P365637, A_05_P484827, A_05_P338732, A_05_P318497, A_05_P364822, A_05_P368122, A_05_P374942, A_05_P482232, A_05_P476512, A_05_P261124, A_05_P321132, A_05_P483092, A_05_P264434, A_05_P312572, A_05_P305592, A_05_P486407, A_05_P432907, A_05_P361627, A_05_P420767, A_05_P398402, A_05_P468757
5	GO:0044267	cellular protein metabolic process	73	44.4	A_05_P365637, A_05_P484827, A_05_P338732, A_05_P318497, A_05_P364822, A_05_P368122, A_05_P374942, A_05_P482232, A_05_P476512, A_05_P261124, A_05_P321132, A_05_P483092, A_05_P264434, A_05_P312572, A_05_P305592, A_05_P486407, A_05_P432907, A_05_P361627, A_05_P420767, A_05_P398402, A_05_P468757, A_05_P414512, A_05_P397977, A_05_P288287, A_05_P252594, A_05_P472252, A_05_P333072, A_05_P425492, A_05_P4…
5	GO:0045184	establishment of protein localization	30	18	A_05_P365637, A_05_P270034, A_05_P472847, A_05_P377862, A_05_P326002, A_05_P371107, A_05_P382067, A_05_P285327, A_05_P390927, A_05_P307107, A_05_P368122, A_05_P480287, A_05_P291572, A_05_P489444, A_05_P447997, A_05_P316607, A_05_P459452, A_05_P344947, A_05_P258344, A_05_P317747, A_05_P424447, A_05_P330217, A_05_P377937, A_05_P400202, A_05_P261274, A_05_P377098, A_05_P386422, A_05_P259499, A_05_P4…
5	GO:0060255	regulation of macromolecule metabolic process	5	1.8	A_05_P472252, A_05_P476512, A_05_P458897, A_05_P421082, A_05_P468507
5	GO:0090304	nucleic acid metabolic process	40	24	A_05_P380652, A_05_P320177, A_05_P472252, A_05_P401557, A_05_P398395, A_05_P483949, A_05_P480287, A_05_P486137, A_05_P448577, A_05_P316607, A_05_P494027, A_05_P443902, A_05_P473122, A_05_P482232, A_05_P469462, A_05_P401652, A_05_P261909, A_05_P389042, A_05_P493055, A_05_P434247, A_05_P421082, A_05_P456152, A_05_P334786, A_05_P448092, A_05_P435707, A_05_P389052, A_05_P304202, A_05_P483047, A_05_P3…
6	GO:0006259	DNA metabolic process	40	40	A_05_P380652, A_05_P320177, A_05_P472252, A_05_P401557, A_05_P398395, A_05_P483949, A_05_P480287, A_05_P486137, A_05_P448577, A_05_P316607, A_05_P494027, A_05_P443902, A_05_P473122, A_05_P482232, A_05_P469462, A_05_P401652, A_05_P261909, A_05_P389042, A_05_P493055, A_05_P434247, A_05_P421082, A_05_P456152, A_05_P334786, A_05_P448092, A_05_P435707, A_05_P389052, A_05_P304202, A_05_P483047, A_05_P3…
6	GO:0006412	translation	21	21	A_05_P365637, A_05_P484827, A_05_P338732, A_05_P318497, A_05_P364822, A_05_P368122, A_05_P374942, A_05_P482232, A_05_P476512, A_05_P261124, A_05_P321132, A_05_P483092, A_05_P264434, A_05_P312572, A_05_P305592, A_05_P486407, A_05_P432907, A_05_P361627, A_05_P420767, A_05_P398402, A_05_P468757
6	GO:0006464	protein modification process	53	53	A_05_P414512, A_05_P397977, A_05_P288287, A_05_P252594, A_05_P472252, A_05_P333072, A_05_P425492, A_05_P488102, A_05_P341337, A_05_P391427, A_05_P382267, A_05_P330902, A_05_P368122, A_05_P464162, A_05_P266129, A_05_P286677, A_05_P376442, A_05_P480287, A_05_P291572, A_05_P473657, A_05_P381032, A_05_P383012, A_05_P448577, A_05_P378027, A_05_P378322, A_05_P481847, A_05_P400067, A_05_P424592, A_05_P4…
6	GO:0008361	regulation of cell size	11	6.6	A_05_P365637, A_05_P326002, A_05_P477907, A_05_P291572, A_05_P448577, A_05_P316607, A_05_P312082, A_05_P341482, A_05_P249834, A_05_P278457, A_05_P478862
6	GO:0010468	regulation of gene expression	5	3	A_05_P472252, A_05_P476512, A_05_P458897, A_05_P421082, A_05_P468507
7	GO:0016049	cell growth	11	11	A_05_P365637, A_05_P326002, A_05_P477907, A_05_P291572, A_05_P448577, A_05_P316607, A_05_P312082, A_05_P341482, A_05_P249834, A_05_P278457, A_05_P478862
7	GO:0040029	regulation of gene expression, epigenetic	5	5	A_05_P472252, A_05_P476512, A_05_P458897, A_05_P421082, A_05_P468507
null	GO:0071840	cellular component organization or biogenesis	112	58.81	A_05_P365637, A_05_P368522, A_05_P261754, A_05_P472252, A_05_P488102, A_05_P291572, A_05_P447997, A_05_P316607, A_05_P387667, A_05_P258344, A_05_P382862, A_05_P493055, A_05_P434247, A_05_P454877, A_05_P431812, A_05_P401197, A_05_P394867, A_05_P392677, A_05_P386422, A_05_P370552, A_05_P257444, A_05_P346977, A_05_P374957, A_05_P413832, A_05_P277492, A_05_P488277, A_05_P424447, A_05_P380842, A_05_P2…
null	GO:0071841	cellular component organization or biogenesis at cellular level	53	17.64	A_05_P365637, A_05_P368522, A_05_P261754, A_05_P472252, A_05_P488102, A_05_P291572, A_05_P447997, A_05_P316607, A_05_P387667, A_05_P258344, A_05_P382862, A_05_P493055, A_05_P434247, A_05_P454877, A_05_P431812, A_05_P401197, A_05_P394867, A_05_P392677, A_05_P386422, A_05_P370552, A_05_P257444, A_05_P346977, A_05_P374957, A_05_P413832, A_05_P277492, A_05_P488277, A_05_P424447, A_05_P380842, A_05_P2…
null	GO:0071842	cellular component organization at cellular level	53	29.4	A_05_P365637, A_05_P368522, A_05_P261754, A_05_P472252, A_05_P488102, A_05_P291572, A_05_P447997, A_05_P316607, A_05_P387667, A_05_P258344, A_05_P382862, A_05_P493055, A_05_P434247, A_05_P454877, A_05_P431812, A_05_P401197, A_05_P394867, A_05_P392677, A_05_P386422, A_05_P370552, A_05_P257444, A_05_P346977, A_05_P374957, A_05_P413832, A_05_P277492, A_05_P488277, A_05_P424447, A_05_P380842, A_05_P2…
