# Supplementary material for: Differential gene expression in small and large rainbow trout derived from two seasonal spawning groups
Source: BMC Genomics. 2014 Jan 22;15:57. doi: 10.1186/1471-2164-15-57 (PMC3931318; doi:10.1186/1471-2164-15-57)
Supplement: Additional file 16: Table S16 — Gh-test Results for white muscle at GO level 3. [file 1471-2164-15-57-S16.xlsx]

## Sheet: Sheet1
Supplementary Table 16: Gh-test Results for white muscle at GO level 3
GO ID	Term	Dec-small-upreg	%	Dec-large-upreg	%	SeptXY-small-upreg	%	SeptXY-large-upreg	%
GO:0048856	anatomical structure development	55	3.13034	21	2.8	25	2.66525	8	2.98507
GO:0007610	behavior	8	0.455322	6	0.8	7	0.746269	0	0
GO:0009058	biosynthetic process	74	4.21172	40	5.33333	47	5.01066	11	4.10448
GO:0009056	catabolic process	81	4.61013	47	6.26667	45	4.79744	16	5.97015
GO:0007154	cell communication	20	1.1383	5	0.666667	18	1.91898	2	0.746269
GO:0007049	cell cycle	43	2.44735	7	0.933333	22	2.34542	1	0.373134
GO:0008219	cell death	45	2.56118	15	2	29	3.09168	6	2.23881
GO:0008037	cell recognition	2	0.11383	1	0.133333	1	0.10661	0	0
GO:0007267	cell-cell signaling	18	1.02447	2	0.266667	14	1.49254	1	0.373134
GO:0048869	cellular developmental process	60	3.41491	23	3.06667	26	2.77186	4	1.49254
GO:0019725	cellular homeostasis	12	0.682982	9	1.2	13	1.38593	3	1.1194
GO:0044237	cellular metabolic process	163	9.27718	60	8	84	8.95522	12	4.47761
GO:0051716	cellular response to stimulus	92	5.2362	39	5.2	48	5.11727	12	4.47761
GO:0051234	establishment of localization	87	4.95162	46	6.13333	41	4.371	28	10.4478
GO:0044419	interspecies interaction between organisms	1	0.0569152	0	0	3	0.319829	0	0
GO:0033036	macromolecule localization	30	1.70746	18	2.4	14	1.49254	1	0.373134
GO:0043170	macromolecule metabolic process	124	7.05748	51	6.8	68	7.24947	17	6.34328
GO:0007275	multicellular organismal development	101	5.74843	44	5.86667	50	5.33049	16	5.97015
GO:0006807	nitrogen compound metabolic process	103	5.86227	29	3.86667	49	5.22388	7	2.61194
GO:0006996	organelle organization	53	3.01651	19	2.53333	21	2.23881	5	1.86567
GO:0044238	primary metabolic process	199	11.3261	85	11.3333	106	11.3006	32	11.9403
GO:0050789	regulation of biological process	207	11.7814	78	10.4	105	11.194	30	11.194
GO:0065008	regulation of biological quality	23	1.30905	10	1.33333	18	1.91898	3	1.1194
GO:0009628	response to abiotic stimulus	13	0.739898	10	1.33333	3	0.319829	2	0.746269
GO:0009607	response to biotic stimulus	18	1.02447	8	1.06667	9	0.959488	1	0.373134
GO:0009719	response to endogenous stimulus	20	1.1383	12	1.6	11	1.17271	1	0.373134
GO:0009605	response to external stimulus	36	2.04895	22	2.93333	21	2.23881	22	8.20896
GO:0006950	response to stress	63	3.58566	36	4.8	38	4.05117	25	9.32836
GO:0019748	secondary metabolic process	6	0.341491	7	0.933333	2	0.21322	2	0.746269
	Total	1757		750		938		268
	Gh-Tests	Gh-value	initial df	Sig.		Sig. Categories-step1		Sig. Categories-step2		Sig. Categories-step3	Sig. Categories-step4	Sig. Categories-step5	Sig. Categories-step6	Sig. Categories-step7	Sig. Categories-step8
	Dec-Small-vs-Large	40.194	28	NS
	Sept-Small-vs-Large	76.544	28	P < 0.05		response to external stimulus		secondary metabolic process		behavior	interspecies interaction between organisms	cell recognition	establishment of localization	response to abiotic stimulus	response to stress
	Small-Dec-vs-Sept	20.355	28	NS
	Large-Dec-vs-Sept	46.561	27	P < 0.05		behavior		cell recognition		response to external stimulus
